# Supplementary material for: Velocity of Climate Change and the Vulnerability of Mountain Lake Landscapes
Source: Environ Sci Technol. 2025 Aug 15;59(33):17507–20. doi: 10.1021/acs.est.5c03154 (PMC12404182; doi:10.1021/acs.est.5c03154)
Supplement: Supplementary file 1 [file es5c03154_si_001.xlsx]

## Sheet: Dataset_S1
COMID	GNIS_ID	GNIS_NA	STATE_N	L4_KEY	L3_KEY	L2_KEY	L1_KEY	elevatn	elv_nts	MtnRange_SIMPLE	MtnRange_COMPLEX	latitude	longitude	geometry	Intercept_2019_TEMPMODEL	Intercept_2019	Intercept_2040	Intercept_2070_2040	Intercept_2100_2070_2040	Slope_2019_TEMPMODEL	Slope_2019	Slope_2040	Slope_2070_2040	Slope_2100_2070_2040	MeanTempC_mxb_2019_TEMPMODEL	Mean_GDD_2019	Mean_GDD_2040	Mean_GDD_2070_2040	Mean_GDD_2100_2070_2040	Mean_KDD_2019	Mean_KDD_2040	Mean_KDD_2070_2040	Mean_KDD_2100_2070_2040	TempC_DistinctMeanFor_Mean_2019	TempC_DistinctMeanFor_Min_2019	TempC_DistinctMeanFor_Max_2019	TempC_DistinctMeanFor_SD_2019	TempC_DistinctMeanFor_CV_2019	TempC_2040_DistinctMeanFor_Mean	TempC_2040_DistinctMeanFor_Min	TempC_2040_DistinctMeanFor_Max	TempC_2040_DistinctMeanFor_SD	TempC_2040_DistinctMeanFor_CV	TempC_2070_2040_DistinctMeanFor_Mean	TempC_2070_2040_DistinctMeanFor_Min	TempC_2070_2040_DistinctMeanFor_Max	TempC_2070_2040_DistinctMeanFor_SD	TempC_2070_2040_DistinctMeanFor_CV	TempC_2100_2070_2040_DistinctMeanFor_Mean
3800743	259781	Eaton Lakes	California	78o Klamath Subalpine	78 Klamath Mountains/California High North Coast Range	6.2 WESTERN CORDILLERA	6 NORTHWESTERN FORESTED MOUNTAINS	2015.86	meters	Klamath Mountains	Klamath Mountains	41.3147	-122.926	c(-122.926172379392, 41.3147122755326)	0.0287078	3.25555	3.34159	3.01446	2.43213	0.000561799	0.00217864	0.00213621	0.00230043	0.00259257	1.14107	2027.17	2308.7	2414.45	2584.02	0	0	0	19.6333	4.20417	-5.4775	16.2125	7.67206	187.486	5.2	-4.35	17.25	8.09944	155.758	5.66667	-3.75	17.85	8.15026	144.736	6.30556
3800747	262595	Little Duck Lake	California	78o Klamath Subalpine	78 Klamath Mountains/California High North Coast Range	6.2 WESTERN CORDILLERA	6 NORTHWESTERN FORESTED MOUNTAINS	2034.27	meters	Klamath Mountains	Klamath Mountains	41.3078	-122.953	c(-122.953374255543, 41.3077786658198)	0.0259367	3.24859	3.35129	3.00406	2.41832	0.000557135	0.00216053	0.00210984	0.00228424	0.00257817	1.12906	1941.47	2223.1	2330.4	2492.35	0	0	0	11.3667	3.81479	-5.8525	15.7825	7.65379	207.587	4.8	-4.65	16.85	8.08832	168.507	5.275	-4.05	17.45	8.14105	155.504	5.91389
3800751	261320	High Lake	California	78o Klamath Subalpine	78 Klamath Mountains/California High North Coast Range	6.2 WESTERN CORDILLERA	6 NORTHWESTERN FORESTED MOUNTAINS	2216.03	meters	Klamath Mountains	Klamath Mountains	41.2979	-122.958	c(-122.958176951674, 41.2978701499664)	0.0270253	3.25138	3.3475	3.00812	2.42372	0.000558967	0.00216759	0.00212014	0.00229057	0.0025838	1.13378	1974.55	2253.6	2360.9	2526.92	0	0	0	14.4667	3.96646	-5.705	15.95	7.65769	199.166	4.95833	-4.55	16.95	8.07324	162.822	5.43333	-3.95	17.55	8.12588	150.623	6.07222
3800753	219155	Big Carmen Lake	California	78n Scott Mountains	78 Klamath Mountains/California High North Coast Range	6.2 WESTERN CORDILLERA	6 NORTHWESTERN FORESTED MOUNTAINS	1691.67	meters	Klamath Mountains	Klamath Mountains	41.2917	-122.688	c(-122.688465722958, 41.2916596461373)	0.0473692	3.30696	3.27153	3.08981	2.53221	0.000593206	0.00230859	0.00232655	0.00241771	0.00269703	1.22192	2766.53	3087.75	3225.65	3443.38	34.875	102.3	139.5	194.833	7.13063	-2.6725	19.395	7.83227	110.724	8.2	-1.45	20.55	8.27169	100.874	8.6625	-0.9	21.15	8.34596	96.5754	9.3
3800769	268792	Washbasin Lake	California	78o Klamath Subalpine	78 Klamath Mountains/California High North Coast Range	6.2 WESTERN CORDILLERA	6 NORTHWESTERN FORESTED MOUNTAINS	2140.57	meters	Klamath Mountains	Klamath Mountains	41.2444	-122.763	c(-122.762682017756, 41.2443862742879)	0.0270437	3.2548	3.34356	3.01241	2.42941	0.000558939	0.00217452	0.00213085	0.00229724	0.00258973	1.13374	2008.81	2311.9	2420.7	2581.08	0	0	0	23.7667	3.96479	-5.9425	16.345	7.92028	205.619	5.06667	-4.65	17.45	8.33468	164.5	5.52917	-4.1	18.05	8.40894	153.042	6.16389
3800775	259685	East Boulder Lake	California	78o Klamath Subalpine	78 Klamath Mountains/California High North Coast Range	6.2 WESTERN CORDILLERA	6 NORTHWESTERN FORESTED MOUNTAINS	2035.97	meters	Klamath Mountains	Klamath Mountains	41.2313	-122.784	c(-122.784386952347, 41.2313072444269)	0.0307084	3.26361	3.33163	3.02521	2.44642	0.000565116	0.00219668	0.00216326	0.00231716	0.00260746	1.14964	2118.34	2418.9	2529.95	2700.75	0.2325	0	9.3	40.3	4.48854	-5.3925	16.8375	7.90552	180.019	5.575	-4.15	17.95	8.32861	149.392	6.0375	-3.6	18.55	8.40311	139.908	6.67222
3800779	276911	Upper Boulder Lake	California	78o Klamath Subalpine	78 Klamath Mountains/California High North Coast Range	6.2 WESTERN CORDILLERA	6 NORTHWESTERN FORESTED MOUNTAINS	2068.43	meters	Klamath Mountains	Klamath Mountains	41.2249	-122.783	c(-122.78297474063, 41.2249311640838)	0.0274943	3.25595	3.34203	3.01404	2.43157	0.000559701	0.00217737	0.002135	0.00229977	0.00259197	1.1357	2022.58	2321.1	2429.9	2591.28	0	0	1.55	25.8333	4.02833	-5.87	16.4025	7.9211	202.206	5.10833	-4.55	17.55	8.34206	163.303	5.57083	-4	18.15	8.41677	152.023	6.20556
3800787	263492	Middle Boulder Lake	California	78o Klamath Subalpine	78 Klamath Mountains/California High North Coast Range	6.2 WESTERN CORDILLERA	6 NORTHWESTERN FORESTED MOUNTAINS	1986.07	meters	Klamath Mountains	Klamath Mountains	41.2167	-122.801	c(-122.800683171347, 41.2166677089253)	0.035516	3.27541	3.31542	3.04264	2.46956	0.000573219	0.00222685	0.00220731	0.00234429	0.00263161	1.17049	2276.72	2576.2	2699.43	2880.07	3.0225	0	31	68.2	5.20563	-4.6425	17.5325	7.88522	153.878	6.28333	-3.35	18.65	8.31803	132.383	6.74583	-2.8	19.25	8.39273	124.925	7.375
3800791	260323	Fox Creek Lake	California	78o Klamath Subalpine	78 Klamath Mountains/California High North Coast Range	6.2 WESTERN CORDILLERA	6 NORTHWESTERN FORESTED MOUNTAINS	2004.27	meters	Klamath Mountains	Klamath Mountains	41.2104	-122.849	c(-122.849138113318, 41.2103907628109)	0.0337971	3.27072	3.32179	3.03577	2.46043	0.000570328	0.00221505	0.00218999	0.0023336	0.00262208	1.16305	2213.34	2505.9	2624.57	2801.87	1.1625	0	18.6	52.7	4.94583	-4.87	17.1975	7.84445	161.482	6	-3.75	18.25	8.27675	137.946	6.4625	-3.15	18.9	8.33892	129.631	7.09444
3800793	268859	West Boulder Lake	California	78o Klamath Subalpine	78 Klamath Mountains/California High North Coast Range	6.2 WESTERN CORDILLERA	6 NORTHWESTERN FORESTED MOUNTAINS	2123.47	meters	Klamath Mountains	Klamath Mountains	41.2104	-122.818	c(-122.818156739233, 41.2103659328605)	0.0249887	3.24971	3.35052	3.00492	2.41946	0.000555486	0.00216159	0.00211193	0.00228559	0.00257934	1.12485	1947.67	2247.7	2353.5	2507.75	0	0	0	16.5333	3.68042	-6.2075	16.005	7.90037	222.342	4.76667	-5.05	17.15	8.33926	174.95	5.225	-4.45	17.75	8.40022	161.913	5.85833
8241890	263872	Mosquito Lake	California	78n Scott Mountains	78 Klamath Mountains/California High North Coast Range	6.2 WESTERN CORDILLERA	6 NORTHWESTERN FORESTED MOUNTAINS	2019.24	meters	Klamath Mountains	Klamath Mountains	41.2327	-122.755	c(-122.754604579773, 41.2326943728547)	0.0329801	3.26927	3.32377	3.03365	2.45762	0.000568945	0.00221135	0.00218462	0.0023303	0.00261915	1.15949	2193.74	2492.3	2607.85	2783.72	1.3175	0	20.15	54.7667	4.82292	-5.0625	17.195	7.91922	167.244	5.90833	-3.75	18.35	8.34206	141.191	6.37083	-3.2	18.95	8.41677	132.728	7.00556
8241892	264693	Picayune Lake	California	78n Scott Mountains	78 Klamath Mountains/California High North Coast Range	6.2 WESTERN CORDILLERA	6 NORTHWESTERN FORESTED MOUNTAINS	1861.28	meters	Klamath Mountains	Klamath Mountains	41.2218	-122.524	c(-122.523922241541, 41.2217700779709)	0.0378915	3.28082	3.30733	3.05137	2.48114	0.000577256	0.00224209	0.00222928	0.00235788	0.00264375	1.18086	2359.73	2668.85	2802.1	2986.92	3.4875	6.2	37.2	74.4	5.57625	-4.1275	17.58	7.74039	140.916	6.65	-2.95	18.85	8.22391	123.668	7.12917	-2.35	19.45	8.2874	116.714	7.76111
8241894	256956	Big Marshy Lake	California	78n Scott Mountains	78 Klamath Mountains/California High North Coast Range	6.2 WESTERN CORDILLERA	6 NORTHWESTERN FORESTED MOUNTAINS	1920.47	meters	Klamath Mountains	Klamath Mountains	41.222	-122.764	c(-122.763929100656, 41.2219754608643)	0.0362609	3.27765	3.31248	3.0458	2.47376	0.000574469	0.00223226	0.00221529	0.00234921	0.002636	1.17371	2306.55	2606.7	2731.47	2915.6	3.9525	6.2	38.75	77.5	5.31938	-4.55	17.6775	7.91065	150.932	6.4	-3.25	18.85	8.33966	130.307	6.8625	-2.7	19.45	8.41414	123.096	7.49722
8241896	236007	Tangle Blue Lake	California	78n Scott Mountains	78 Klamath Mountains/California High North Coast Range	6.2 WESTERN CORDILLERA	6 NORTHWESTERN FORESTED MOUNTAINS	1752.44	meters	Klamath Mountains	Klamath Mountains	41.2063	-122.744	c(-122.744238047612, 41.2062839237564)	0.0409677	3.29033	3.29529	3.06428	2.4983	0.000582396	0.00226408	0.00226198	0.00237797	0.0026616	1.19411	2489.35	2803.65	2933.85	3127.83	12.245	43.4	80.6	125.867	6.06125	-3.8075	18.4225	7.91672	132.094	7.15	-2.55	19.55	8.34887	116.767	7.6125	-2	20.15	8.42361	111.005	8.24722
8241904	263959	Mumbo Lake	California	78n Scott Mountains	78 Klamath Mountains/California High North Coast Range	6.2 WESTERN CORDILLERA	6 NORTHWESTERN FORESTED MOUNTAINS	1859.73	meters	Klamath Mountains	Klamath Mountains	41.1911	-122.51	c(-122.510003176581, 41.1911247328833)	0.0390553	3.28412	3.30305	3.05597	2.48723	0.000579211	0.00224996	0.00224092	0.00236503	0.00265008	1.18589	2405.13	2714.65	2847.9	3033.65	4.7275	9.3	41.85	79.5667	5.75917	-3.9375	17.7375	7.73507	136.233	6.825	-2.75	18.95	8.20112	120.163	7.3	-2.15	19.55	8.26945	113.701	7.93056
8241906	227191	Little Bear Lake	California	78n Scott Mountains	78 Klamath Mountains/California High North Coast Range	6.2 WESTERN CORDILLERA	6 NORTHWESTERN FORESTED MOUNTAINS	1896.94	meters	Klamath Mountains	Klamath Mountains	41.1894	-122.703	c(-122.703171405408, 41.1894146770353)	0.0363926	3.27836	3.31172	3.04662	2.47485	0.00057469	0.00223356	0.00221734	0.00235048	0.00263713	1.17428	2314.18	2618.9	2743.68	2926.83	4.185	6.2	38.75	76.4667	5.33979	-4.525	17.6825	7.91766	150.517	6.41667	-3.35	18.85	8.36501	130.364	6.88333	-2.75	19.45	8.43408	123.026	7.51944
8241910	260756	Granite Lake	California	78o Klamath Subalpine	78 Klamath Mountains/California High North Coast Range	6.2 WESTERN CORDILLERA	6 NORTHWESTERN FORESTED MOUNTAINS	1965.87	meters	Klamath Mountains	Klamath Mountains	41.178	-122.821	c(-122.820893083029, 41.1779826310355)	0.0350872	3.27456	3.3168	3.04113	2.46756	0.000572494	0.00222421	0.00220355	0.00234194	0.00262951	1.16863	2262.78	2560.9	2678.03	2859.73	2.0925	0	26.35	63.0333	5.14021	-4.6925	17.43	7.88165	155.879	6.20833	-3.55	18.55	8.32187	134.044	6.6625	-2.95	19.15	8.37608	126.251	7.3
8241914	263339	McDonald Lake	California	78n Scott Mountains	78 Klamath Mountains/California High North Coast Range	6.2 WESTERN CORDILLERA	6 NORTHWESTERN FORESTED MOUNTAINS	1798.47	meters	Klamath Mountains	Klamath Mountains	41.1476	-122.755	c(-122.75546526063, 41.1475811060816)	0.0391639	3.28596	3.3017	3.05739	2.48916	0.000579351	0.00225206	0.00224458	0.00236725	0.00265205	1.18628	2419.65	2727.25	2855.9	3045.12	7.905	24.8	60.45	103.233	5.7725	-4.0675	18.1125	7.91883	138.953	6.85833	-2.85	19.25	8.36785	122.01	7.32083	-2.25	19.85	8.42422	115.484	7.95833
8241918	268082	Tamarack Lake	California	78n Scott Mountains	78 Klamath Mountains/California High North Coast Range	6.2 WESTERN CORDILLERA	6 NORTHWESTERN FORESTED MOUNTAINS	1787.71	meters	Klamath Mountains	Klamath Mountains	41.1023	-122.462	c(-122.462488608927, 41.1023399598043)	0.0451064	3.30044	3.28103	3.07959	2.51865	0.000589382	0.00229071	0.00230073	0.0024018	0.00268286	1.21208	2652.33	2977.15	3105.85	3314.85	15.655	55.8	91.45	139.233	6.74542	-2.86	18.6375	7.6825	115.051	7.80833	-1.55	19.95	8.15124	104.391	8.26667	-1	20.55	8.20914	99.5713	8.90278
8241920	268532	Twin Lakes	California	78n Scott Mountains	78 Klamath Mountains/California High North Coast Range	6.2 WESTERN CORDILLERA	6 NORTHWESTERN FORESTED MOUNTAINS	1761.51	meters	Klamath Mountains	Klamath Mountains	41.1014	-122.47	c(-122.4702857336, 41.1014017384022)	0.0459196	3.30267	3.2778	3.08305	2.52323	0.000590755	0.00229679	0.0023095	0.00240718	0.00268764	1.21561	2690.87	3010.85	3140.25	3352.02	18.445	65.1	100.75	149.533	6.88313	-2.74	18.7775	7.68885	112.802	7.925	-1.45	20.05	8.15655	102.922	8.38333	-0.9	20.65	8.21445	98.2414	9.01944
8241922	225293	Highland Lakes	California	78n Scott Mountains	78 Klamath Mountains/California High North Coast Range	6.2 WESTERN CORDILLERA	6 NORTHWESTERN FORESTED MOUNTAINS	1746.33	meters	Klamath Mountains	Klamath Mountains	41.0899	-122.508	c(-122.507732031987, 41.0898955216332)	0.0443732	3.29855	3.28377	3.07664	2.51471	0.000588145	0.00228558	0.00229328	0.0023972	0.00267873	1.2089	2620.3	2937.45	3066.15	3271.12	13.795	46.5	82.15	128.933	6.62229	-2.9925	18.5175	7.68972	117.345	7.66667	-1.65	19.75	8.14045	106.18	8.125	-1.15	20.35	8.19836	101.185	8.76111
8241928	235638	Sugar Pine Lake	California	78o Klamath Subalpine	78 Klamath Mountains/California High North Coast Range	6.2 WESTERN CORDILLERA	6 NORTHWESTERN FORESTED MOUNTAINS	2006.42	meters	Klamath Mountains	Klamath Mountains	41.0624	-122.854	c(-122.853974050432, 41.0623899057709)	0.0323253	3.26791	3.32675	3.03041	2.45333	0.000567835	0.00220545	0.0021765	0.00232526	0.00261461	1.15664	2165.05	2449.3	2563.3	2737.15	0.2325	0	7.75	37.2	4.72646	-5.0025	16.8675	7.82412	169.215	5.75833	-3.75	18.05	8.26058	143.454	6.21667	-3.2	18.6	8.3074	134.306	6.85
8241930	NA	NA	California	78k Eastern Klamath Low Elevation Forests	78 Klamath Mountains/California High North Coast Range	6.2 WESTERN CORDILLERA	6 NORTHWESTERN FORESTED MOUNTAINS	721.86	meters	Klamath Mountains	Klamath Mountains	41.053	-122.701	c(-122.701190294465, 41.0530371684437)	0.0785115	3.40366	3.14174	3.22929	2.71712	0.000645645	0.00254864	0.00267918	0.00263478	0.00288978	1.35689	4921.47	5281.2	5450.77	5681.27	505.565	702.8	765.45	865.567	13.4313	3.57	25.6725	7.91681	59.1286	14.4	4.65	26.85	8.38641	58.2389	14.8708	5.2	27.45	8.44047	56.804	15.5056
8241938	223729	Foster Lake	California	78o Klamath Subalpine	78 Klamath Mountains/California High North Coast Range	6.2 WESTERN CORDILLERA	6 NORTHWESTERN FORESTED MOUNTAINS	2209.42	meters	Klamath Mountains	Klamath Mountains	41.0467	-122.857	c(-122.856662329001, 41.0466669007616)	0.0242693	3.24846	3.35371	3.00147	2.41493	0.000554262	0.00215516	0.00210325	0.00228022	0.00257454	1.12171	1920.27	2210.9	2315.1	2471.37	0	0	0	9.3	3.5825	-6.1375	15.72	7.82915	228.099	4.625	-4.95	16.95	8.27978	179.022	5.07917	-4.4	17.5	8.32117	165.076	5.71944
358639	1123207	Little Hyatt Reservoir	Oregon	4f Low Southern Cascades Mixed Conifer Forest	4 Cascades	6.2 WESTERN CORDILLERA	6 NORTHWESTERN FORESTED MOUNTAINS	1408.8	meters	Cascades	Cascades - General	42.1603	-122.487	c(-122.486854219254, 42.1602668218289)	-0.400655	-0.245557	0.177799	0.435442	0.173315	0.000820088	0.0040879	0.00387545	0.00374596	0.00387651	1.22312	2782.71	3063.6	3235.57	3477.9	191.502	303.1	367.4	462.867	7.35875	-1.6475	18.32	6.98695	95.7655	8.3	-0.45	19.25	7.41209	89.3023	8.79167	0.15	19.9	7.46124	85.1021	9.46389
358645	NA	NA	Oregon	4f Low Southern Cascades Mixed Conifer Forest	4 Cascades	6.2 WESTERN CORDILLERA	6 NORTHWESTERN FORESTED MOUNTAINS	1315.13	meters	Cascades	Cascades - General	42.1071	-122.459	c(-122.459469931603, 42.1071373081174)	-0.40189	-0.235217	0.177908	0.431927	0.188498	0.000824517	0.00410237	0.00389498	0.00376717	0.0038882	1.23065	2894.37	3173.4	3342.28	3582.6	232.927	358.1	425.4	521.833	7.66667	-1.6125	18.8725	7.18442	94.5119	8.59167	-0.45	19.75	7.60567	88.5239	9.07917	0.1	20.4	7.66211	84.6028	9.74722
358649	NA	NA	Oregon	4f Low Southern Cascades Mixed Conifer Forest	4 Cascades	6.2 WESTERN CORDILLERA	6 NORTHWESTERN FORESTED MOUNTAINS	1317.64	meters	Cascades	Cascades - General	42.104	-122.455	c(-122.454583869245, 42.1039643943468)	-0.403704	-0.221906	0.178953	0.427847	0.208195	0.000831018	0.00412099	0.00391968	0.00379436	0.00390336	1.24171	3044.32	3324.25	3501.45	3743.55	274.232	419.1	486.4	581.833	8.12771	-1.2175	19.3575	7.21608	89.4775	9.05	-0.05	20.25	7.64615	84.4879	9.5375	0.5	20.9	7.70263	80.9428	10.2028
4438584	262100	Kelly Lake	California	78h Border High-Siskiyous	78 Klamath Mountains/California High North Coast Range	6.2 WESTERN CORDILLERA	6 NORTHWESTERN FORESTED MOUNTAINS	1332.2	meters	Klamath Mountains	Klamath Mountains	41.9132	-123.517	c(-123.517309879553, 41.9132068533204)	0.0484961	3.30546	3.2734	3.08776	2.5295	0.000595084	0.00230549	0.00232145	0.00241452	0.00269418	1.22676	2745.99	2989.8	3154.32	3386.1	5.27	0	34.1	79.4667	7.32458	-1.2	17.845	6.67078	91.8762	8.14167	0.15	18.65	7.012	86.1248	8.59167	0.65	19.25	7.07107	82.4918	9.22778
4438588	NA	NA	California	78j Western Klamath Montane Forests	78 Klamath Mountains/California High North Coast Range	6.2 WESTERN CORDILLERA	6 NORTHWESTERN FORESTED MOUNTAINS	1476.34	meters	Klamath Mountains	Klamath Mountains	41.8328	-123.585	c(-123.585242470127, 41.8327936718313)	0.0414327	3.28135	3.30576	3.05293	2.48333	0.000583182	0.00224568	0.00223355	0.0023603	0.00264604	1.19613	2379.35	2610.35	2748.75	2976.95	0.2325	0	0	28.9333	6.1375	-2.2925	16.6875	6.65037	109.728	6.95833	-0.75	17.45	6.98355	100.362	7.40833	-0.25	18.05	7.03016	95.2084	8.05833
4438590	257570	Buck Lake	California	78j Western Klamath Montane Forests	78 Klamath Mountains/California High North Coast Range	6.2 WESTERN CORDILLERA	6 NORTHWESTERN FORESTED MOUNTAINS	1308.1	meters	Klamath Mountains	Klamath Mountains	41.8148	-123.689	c(-123.688947630429, 41.8147932770483)	0.0482951	3.30422	3.27552	3.08551	2.52658	0.000594723	0.00230133	0.0023157	0.00241101	0.00269116	1.22585	2719.95	2980.3	3143.18	3382.5	2.5575	0	18.6	58.8667	7.2875	-0.9125	17.43	6.41533	88.7727	8.11667	0.65	18.25	6.73098	82.9279	8.5625	1.15	18.85	6.7752	79.3145	9.21944
4438594	NA	NA	California	78i Western Klamath Low Elevation Forests	78 Klamath Mountains/California High North Coast Range	6.2 WESTERN CORDILLERA	6 NORTHWESTERN FORESTED MOUNTAINS	333.71	meters	Klamath Mountains	Klamath Mountains	41.7919	-123.345	c(-123.345076515224, 41.7919434214808)	0.0804046	3.40862	3.13445	3.23704	2.72732	0.000648852	0.0025625	0.002699	0.00264684	0.00290037	1.36513	5085.55	5384	5541.02	5766.23	465.77	629.5	687.65	788.333	13.885	4.1075	25.1725	7.39676	53.4968	14.6833	5.05	26.05	7.78055	52.989	15.1208	5.55	26.65	7.82736	51.7998	15.7417
4438596	263002	Lower Bear Lake	California	78j Western Klamath Montane Forests	78 Klamath Mountains/California High North Coast Range	6.2 WESTERN CORDILLERA	6 NORTHWESTERN FORESTED MOUNTAINS	1329.26	meters	Klamath Mountains	Klamath Mountains	41.7005	-123.58	c(-123.579878722652, 41.700477439557)	0.0511614	3.31509	3.26076	3.10137	2.54757	0.000599562	0.00232869	0.00235582	0.0024357	0.00271303	1.23829	2904.02	3172.7	3335.53	3571.83	13.795	31	65.1	117.467	7.79438	-0.8625	18.425	6.76426	87.4679	8.64167	0.55	19.35	7.14594	82.6917	9.0875	1.05	19.9	7.18946	79.2811	9.73611
4438598	256679	Bear Lake	California	78j Western Klamath Montane Forests	78 Klamath Mountains/California High North Coast Range	6.2 WESTERN CORDILLERA	6 NORTHWESTERN FORESTED MOUNTAINS	1475.16	meters	Klamath Mountains	Klamath Mountains	41.6947	-123.585	c(-123.584677040317, 41.6947221551941)	0.0429083	3.28683	3.29854	3.0607	2.49364	0.000585664	0.00225894	0.00225315	0.0023724	0.00265679	1.20252	2456.56	2695.95	2838.7	3068.32	1.085	0	6.2	39.2667	6.37854	-2.16	17.0425	6.732	106.793	7.225	-0.65	17.95	7.09457	98.1948	7.67083	-0.15	18.5	7.13846	93.3418	8.31944
4438600	256678	Bear Lake	California	78m Marble/Salmon Mountains-Trinity Alps	78 Klamath Mountains/California High North Coast Range	6.2 WESTERN CORDILLERA	6 NORTHWESTERN FORESTED MOUNTAINS	1810.1	meters	Klamath Mountains	Klamath Mountains	41.6292	-123.223	c(-123.223027068083, 41.6291934682344)	0.0323022	3.25929	3.33672	3.01965	2.43901	0.000567848	0.00218781	0.00214943	0.00230852	0.0025997	1.15664	2072.46	2315.8	2434.43	2609.7	0	0	0	10.3333	4.72667	-4.28	15.955	7.1315	154.388	5.60833	-2.95	16.75	7.49806	133.695	6.05417	-2.45	17.35	7.55808	125.448	6.675
4438602	NA	NA	California	78i Western Klamath Low Elevation Forests	78 Klamath Mountains/California High North Coast Range	6.2 WESTERN CORDILLERA	6 NORTHWESTERN FORESTED MOUNTAINS	238.21	meters	Klamath Mountains	Klamath Mountains	41.5984	-123.512	c(-123.51233848649, 41.5984171638177)	0.0810565	3.41121	3.13199	3.2397	2.7309	0.000649926	0.00256666	0.00270568	0.00265098	0.00290407	1.36791	5141.24	5447.5	5605.88	5837.63	453.802	623.1	679.7	790.133	14.0396	4.4225	24.9375	7.20035	51.4965	14.8583	5.35	25.95	7.60041	51.1525	15.3	5.85	26.5	7.63773	49.9544	15.9389
4438604	236762	Ukonom Lake	California	78m Marble/Salmon Mountains-Trinity Alps	78 Klamath Mountains/California High North Coast Range	6.2 WESTERN CORDILLERA	6 NORTHWESTERN FORESTED MOUNTAINS	1846.72	meters	Klamath Mountains	Klamath Mountains	41.5803	-123.357	c(-123.356677913571, 41.580288176337)	0.0337251	3.26207	3.33249	3.0242	2.44504	0.000570228	0.00219583	0.00216091	0.00231559	0.00260602	1.16278	2112.04	2352.4	2475.68	2655.27	0	0	0	12.4	4.93771	-3.955	16.0625	7.05839	145.984	5.80833	-2.55	16.85	7.40939	127.565	6.25833	-2.05	17.45	7.46685	119.864	6.88056
4438606	219490	Blue Granite Lake	California	78m Marble/Salmon Mountains-Trinity Alps	78 Klamath Mountains/California High North Coast Range	6.2 WESTERN CORDILLERA	6 NORTHWESTERN FORESTED MOUNTAINS	1602.82	meters	Klamath Mountains	Klamath Mountains	41.566	-123.311	c(-123.310799403351, 41.5660446698376)	0.0395187	3.27962	3.30884	3.04963	2.47881	0.000579991	0.00223954	0.00222517	0.00235516	0.00264126	1.1879	2345.47	2607.35	2733	2927.57	0.8525	0	6.2	36.1667	5.83271	-3.165	17.005	7.11185	123.718	6.71667	-1.85	17.85	7.49307	111.559	7.1625	-1.35	18.45	7.5459	105.717	7.78333
4438608	236459	Toms Lake	California	78m Marble/Salmon Mountains-Trinity Alps	78 Klamath Mountains/California High North Coast Range	6.2 WESTERN CORDILLERA	6 NORTHWESTERN FORESTED MOUNTAINS	1567.82	meters	Klamath Mountains	Klamath Mountains	41.5655	-123.265	c(-123.265068824374, 41.5655446191328)	0.0413135	3.28526	3.30102	3.05802	2.48995	0.000583021	0.00225412	0.00224642	0.00236823	0.00265289	1.19569	2428.45	2689.95	2817.1	3016.55	2.2475	0	15.5	48.5667	6.12125	-2.925	17.3425	7.15086	118.359	7	-1.65	18.15	7.50945	107.278	7.45	-1.15	18.75	7.56574	101.88	8.06944
4438614	265152	Rainy Lake	California	78m Marble/Salmon Mountains-Trinity Alps	78 Klamath Mountains/California High North Coast Range	6.2 WESTERN CORDILLERA	6 NORTHWESTERN FORESTED MOUNTAINS	1632.22	meters	Klamath Mountains	Klamath Mountains	41.5605	-123.239	c(-123.238797895457, 41.560526994962)	0.0427702	3.28974	3.29467	3.06484	2.499	0.000585479	0.002266	0.00226369	0.00237884	0.00266233	1.20202	2497.9	2760.25	2887.4	3091.82	3.7975	0	24.8	60.9667	6.35917	-2.735	17.6125	7.18133	114.305	7.23333	-1.55	18.45	7.55583	104.459	7.68333	-1.05	19.05	7.61185	99.3677	8.30278
4438622	NA	NA	California	78m Marble/Salmon Mountains-Trinity Alps	78 Klamath Mountains/California High North Coast Range	6.2 WESTERN CORDILLERA	6 NORTHWESTERN FORESTED MOUNTAINS	1749.62	meters	Klamath Mountains	Klamath Mountains	41.5462	-123.342	c(-123.341612778432, 41.5462087230917)	0.0373231	3.27298	3.31785	3.03994	2.46595	0.000576289	0.00222286	0.00220068	0.00234009	0.00262784	1.17838	2253.57	2506.55	2632.2	2821.9	0.2325	0	0	24.8	5.48708	-3.465	16.6325	7.09042	131.358	6.36667	-2.15	17.45	7.45152	117.04	6.8125	-1.65	18.05	7.50432	110.578	7.43611
4438628	230049	Onemile Lake	California	78m Marble/Salmon Mountains-Trinity Alps	78 Klamath Mountains/California High North Coast Range	6.2 WESTERN CORDILLERA	6 NORTHWESTERN FORESTED MOUNTAINS	1751.72	meters	Klamath Mountains	Klamath Mountains	41.5435	-123.339	c(-123.339340065523, 41.5435158790579)	0.0373231	3.27298	3.31785	3.03994	2.46595	0.000576289	0.00222286	0.00220068	0.00234009	0.00262784	1.17838	2253.57	2506.55	2632.2	2821.9	0.2325	0	0	24.8	5.48708	-3.465	16.6325	7.09042	131.358	6.36667	-2.15	17.45	7.45152	117.04	6.8125	-1.65	18.05	7.50432	110.578	7.43611
3797983	268648	Upper Wright Lake	California	78o Klamath Subalpine	78 Klamath Mountains/California High North Coast Range	6.2 WESTERN CORDILLERA	6 NORTHWESTERN FORESTED MOUNTAINS	2261.12	meters	Klamath Mountains	Klamath Mountains	41.5857	-123.078	c(-123.077849108026, 41.5856688473371)	0.0175034	3.22018	3.38899	2.96358	2.3646	0.000542954	0.00209093	0.0020074	0.00222124	0.00252219	1.09255	1642.48	1904.9	2009.15	2156.8	0	0	0	0	2.69729	-6.4325	14.1075	7.23935	296.006	3.63333	-5.15	14.95	7.62088	209.749	4.0875	-4.6	15.55	7.67846	190.042	4.70556
3797985	263053	Lower Wright Lake	California	78o Klamath Subalpine	78 Klamath Mountains/California High North Coast Range	6.2 WESTERN CORDILLERA	6 NORTHWESTERN FORESTED MOUNTAINS	2103.82	meters	Klamath Mountains	Klamath Mountains	41.5835	-123.087	c(-123.087011129703, 41.5835351172757)	0.0239998	3.23798	3.36533	2.98894	2.39823	0.000553888	0.00213472	0.00207168	0.00226071	0.00255721	1.1207	1824.54	2082.3	2188.05	2345.32	0	0	0	0	3.55104	-5.6075	14.9625	7.2498	213.793	4.45833	-4.35	15.85	7.63026	171.146	4.91667	-3.8	16.45	7.69164	157.694	5.53611
3797989	259194	Deep Lake	California	78m Marble/Salmon Mountains-Trinity Alps	78 Klamath Mountains/California High North Coast Range	6.2 WESTERN CORDILLERA	6 NORTHWESTERN FORESTED MOUNTAINS	1929.92	meters	Klamath Mountains	Klamath Mountains	41.57	-123.113	c(-123.112820742602, 41.569994632217)	0.0308629	3.25649	3.34022	3.01592	2.43406	0.000565444	0.00218136	0.00213992	0.00230271	0.00259458	1.15044	2039.97	2296.3	2414.12	2586.7	0	0	0	10.3333	4.51667	-4.64	15.9225	7.25041	164.692	5.44167	-3.35	16.85	7.6468	140.523	5.9	-2.8	17.45	7.70819	131.359	6.51944
3798003	257828	Calf Lake	California	78o Klamath Subalpine	78 Klamath Mountains/California High North Coast Range	6.2 WESTERN CORDILLERA	6 NORTHWESTERN FORESTED MOUNTAINS	2127.32	meters	Klamath Mountains	Klamath Mountains	41.5614	-123.098	c(-123.097691672255, 41.5613536569555)	0.0231496	3.23564	3.36842	2.98563	2.39385	0.000552464	0.002129	0.00206329	0.00225557	0.00255265	1.11703	1799.53	2060.9	2166.65	2321.88	0	0	0	0	3.43604	-5.72	14.845	7.24744	221.288	4.35833	-4.45	15.75	7.63026	175.073	4.81667	-3.9	16.35	7.69164	161.025	5.43611
3798011	263046	Lower Sky High Lake	California	78m Marble/Salmon Mountains-Trinity Alps	78 Klamath Mountains/California High North Coast Range	6.2 WESTERN CORDILLERA	6 NORTHWESTERN FORESTED MOUNTAINS	1764.12	meters	Klamath Mountains	Klamath Mountains	41.5497	-123.178	c(-123.177569364164, 41.5496882860248)	0.0326341	3.26072	3.33447	3.02208	2.44223	0.000568419	0.00219203	0.00215553	0.00231229	0.00260309	1.1581	2092.9	2346.5	2463.57	2640.4	0	0	0	13.4333	4.77646	-4.305	16.0675	7.18877	153.895	5.675	-3.05	16.95	7.5914	133.769	6.12083	-2.5	17.5	7.63561	125.36	6.74444
3798015	268639	Upper Sky High Lake	California	78m Marble/Salmon Mountains-Trinity Alps	78 Klamath Mountains/California High North Coast Range	6.2 WESTERN CORDILLERA	6 NORTHWESTERN FORESTED MOUNTAINS	1764.52	meters	Klamath Mountains	Klamath Mountains	41.5493	-123.182	c(-123.181998670191, 41.5492892926187)	0.0326341	3.26072	3.33447	3.02208	2.44223	0.000568419	0.00219203	0.00215553	0.00231229	0.00260309	1.1581	2092.9	2346.5	2463.57	2640.4	0	0	0	13.4333	4.77646	-4.305	16.0675	7.18877	153.895	5.675	-3.05	16.95	7.5914	133.769	6.12083	-2.5	17.5	7.63561	125.36	6.74444
3798027	267934	Summit Lake	California	78m Marble/Salmon Mountains-Trinity Alps	78 Klamath Mountains/California High North Coast Range	6.2 WESTERN CORDILLERA	6 NORTHWESTERN FORESTED MOUNTAINS	1837.42	meters	Klamath Mountains	Klamath Mountains	41.5353	-123.129	c(-123.128533795904, 41.53531122411)	0.0348232	3.26758	3.32509	3.0322	2.45566	0.000572113	0.00220945	0.00218101	0.00232803	0.00261711	1.16761	2181.77	2438.1	2567.53	2748.17	0.0775	0	0	22.7333	5.10521	-4.0725	16.4975	7.25725	144.899	6.01667	-2.85	17.45	7.66555	127.405	6.47917	-2.3	18.05	7.72761	119.811	7.1
3798029	257913	Campbell Lake	California	78m Marble/Salmon Mountains-Trinity Alps	78 Klamath Mountains/California High North Coast Range	6.2 WESTERN CORDILLERA	6 NORTHWESTERN FORESTED MOUNTAINS	1756.12	meters	Klamath Mountains	Klamath Mountains	41.5333	-123.106	c(-123.105636779936, 41.5333079055393)	0.0408876	3.28491	3.30105	3.05802	2.48993	0.00058233	0.00225416	0.00224634	0.00236823	0.00265289	1.1939	2427.55	2702.45	2831.1	3025.57	3.1775	0	24.8	59.9333	6.05417	-3.18	17.5	7.30256	122.246	6.95833	-2.05	18.45	7.72345	110.996	7.41667	-1.5	19.05	7.78457	105.312	8.03611
361265	NA	NA	California	78g Klamath River Ridges	78 Klamath Mountains/California High North Coast Range	6.2 WESTERN CORDILLERA	6 NORTHWESTERN FORESTED MOUNTAINS	863.09	meters	Klamath Mountains	Klamath Mountains	41.9955	-122.635	c(-122.63468227341, 41.9955092097943)	0.0682828	3.37	3.18342	3.1845	2.65766	0.000628494	0.0024729	0.00256595	0.00256508	0.00282795	1.3127	4091.94	4426.6	4598.57	4835.8	205.515	324.5	390.25	485.133	11.1492	1.345	22.4975	7.42962	67.0146	12.0667	2.35	23.45	7.88518	65.3468	12.5417	2.9	24.1	7.9463	63.4317	13.1944
3800711	NA	NA	California	78a Rogue/Illinois/Scott Valleys	78 Klamath Mountains/California High North Coast Range	6.2 WESTERN CORDILLERA	6 NORTHWESTERN FORESTED MOUNTAINS	898.43	meters	Klamath Mountains	Klamath Mountains	41.4151	-122.869	c(-122.868847927146, 41.4151093244937)	0.07132	3.38022	3.17079	3.19808	2.67568	0.000633583	0.00249582	0.00260025	0.00258621	0.00284669	1.32581	4326.47	4677.2	4850.52	5081.1	294.467	449.8	517.05	608.333	11.801	2.19	23.7	7.60893	64.7446	12.75	3.15	24.75	8.06293	63.2387	13.2292	3.75	25.4	8.13576	61.5595	13.8639
3800719	258889	Crater Lake	California	78o Klamath Subalpine	78 Klamath Mountains/California High North Coast Range	6.2 WESTERN CORDILLERA	6 NORTHWESTERN FORESTED MOUNTAINS	2287.72	meters	Klamath Mountains	Klamath Mountains	41.3834	-122.579	c(-122.5791383589, 41.3833616670668)	0.0210628	3.2331	3.37016	2.98389	2.39155	0.000548945	0.00212614	0.00205857	0.00225285	0.0025504	1.10797	1785.05	2088.3	2197.15	2349.4	0	0	0	0	3.15729	-6.3325	15.0125	7.55702	253.84	4.24167	-5.05	16.15	7.98879	188.341	4.70833	-4.5	16.75	8.05575	172.651	5.34167
3800725	264581	Paynes Lake	California	78o Klamath Subalpine	78 Klamath Mountains/California High North Coast Range	6.2 WESTERN CORDILLERA	6 NORTHWESTERN FORESTED MOUNTAINS	1982.67	meters	Klamath Mountains	Klamath Mountains	41.3421	-122.962	c(-122.961870264533, 41.34207232076)	0.0286556	3.2544	3.34291	3.01305	2.43027	0.000561726	0.0021763	0.00213262	0.00229824	0.00259065	1.14087	2015.36	2293.4	2402.95	2574.28	0	0	0	17.5667	4.19792	-5.395	16.0925	7.59243	185.997	5.18333	-4.25	17.15	8.00719	154.48	5.6625	-3.65	17.75	8.06352	143.344	6.3
8241940	227200	Little Boulder Lake	California	78n Scott Mountains	78 Klamath Mountains/California High North Coast Range	6.2 WESTERN CORDILLERA	6 NORTHWESTERN FORESTED MOUNTAINS	1926.84	meters	Klamath Mountains	Klamath Mountains	41.0467	-122.796	c(-122.796482637605, 41.0466973750837)	0.0364124	3.27898	3.31184	3.04648	2.47468	0.000574711	0.00223303	0.00221703	0.00235027	0.00263689	1.17434	2313.15	2612.6	2735.82	2916.53	2.5575	3.1	29.45	66.1333	5.34271	-4.395	17.53	7.8606	149.544	6.39167	-3.15	18.75	8.32493	130.247	6.85417	-2.6	19.3	8.36962	122.624	7.48889
8241942	262312	Landers Lake	California	78o Klamath Subalpine	78 Klamath Mountains/California High North Coast Range	6.2 WESTERN CORDILLERA	6 NORTHWESTERN FORESTED MOUNTAINS	2147.53	meters	Klamath Mountains	Klamath Mountains	41.0321	-122.888	c(-122.887950384145, 41.0321452492706)	0.0299695	3.26175	3.33537	3.02112	2.44101	0.000563871	0.00218939	0.00215308	0.0023108	0.00260173	1.14643	2083.77	2363.7	2470.1	2640.35	0	0	0	22.7333	4.38292	-5.28	16.4275	7.77554	182.307	5.38333	-4.05	17.55	8.21023	152.512	5.83333	-3.5	18.1	8.25083	142.236	6.47222
8241958	268776	Ward Lake	California	78o Klamath Subalpine	78 Klamath Mountains/California High North Coast Range	6.2 WESTERN CORDILLERA	6 NORTHWESTERN FORESTED MOUNTAINS	2170.73	meters	Klamath Mountains	Klamath Mountains	41.0035	-122.909	c(-122.908718852884, 41.0035471865135)	0.0242565	3.24749	3.35524	2.9998	2.4127	0.000554246	0.00215231	0.00209911	0.00227762	0.00257218	1.12166	1907.59	2189.4	2290.55	2444.73	0	0	0	4.13333	3.58188	-6.0475	15.57	7.73972	226.344	4.6	-4.75	16.65	8.16984	177.605	5.0375	-4.25	17.2	8.21475	164.233	5.67222
3918184	NA	NA	California	4g California Cascades Eastside Conifer Forest	4 Cascades	6.2 WESTERN CORDILLERA	6 NORTHWESTERN FORESTED MOUNTAINS	1034.34	meters	Cascades	Cascades - General	41.4405	-122.405	c(-122.404518075039, 41.4405478980383)	-0.415156	-0.139889	0.18506	0.402762	0.329666	0.000872082	0.00423576	0.00407227	0.00396199	0.00399687	1.31157	4155.94	4518.7	4689.38	4923.1	705.38	895.1	985.55	1117.63	11.331	1.6225	23.3725	7.69718	68.2158	12.3167	2.65	24.35	8.14062	66.0943	12.7875	3.25	25	8.22507	64.3841	13.4306
3918186	262775	Log Pond	California	4g California Cascades Eastside Conifer Forest	4 Cascades	6.2 WESTERN CORDILLERA	6 NORTHWESTERN FORESTED MOUNTAINS	1079.81	meters	Cascades	Cascades - General	41.4363	-122.372	c(-122.372033769732, 41.4362734548593)	-0.414264	-0.146131	0.184875	0.404963	0.320383	0.000868885	0.00422703	0.00406051	0.00394907	0.00398972	1.30613	4058.49	4411.8	4582.57	4814.27	673.235	864.6	948.85	1075.77	11.0623	1.3875	23.1275	7.70298	69.9283	12.025	2.35	24.15	8.15086	67.7827	12.4958	2.95	24.8	8.23541	65.9734	13.1333
3918212	259421	Dobkins Lake	California	78o Klamath Subalpine	78 Klamath Mountains/California High North Coast Range	6.2 WESTERN CORDILLERA	6 NORTHWESTERN FORESTED MOUNTAINS	2070.17	meters	Klamath Mountains	Klamath Mountains	41.3403	-122.481	c(-122.480843552691, 41.3402965576711)	0.0272784	3.25061	3.3473	3.00841	2.4241	0.000559405	0.00216829	0.00212069	0.00229101	0.0025843	1.1349	1975.98	2277.9	2389.75	2555.22	0	0	0	14.4667	4.00375	-5.55	15.895	7.61964	196.831	5.05833	-4.35	17.05	8.06084	159.358	5.5375	-3.75	17.65	8.13066	147.827	6.17222
8257231	269314	Wooley Lake	California	78o Klamath Subalpine	78 Klamath Mountains/California High North Coast Range	6.2 WESTERN CORDILLERA	6 NORTHWESTERN FORESTED MOUNTAINS	2035.94	meters	Klamath Mountains	Klamath Mountains	41.4926	-123.135	c(-123.135000058968, 41.4925915949629)	0.0304811	3.25557	3.34156	3.01446	2.43212	0.000564797	0.00217888	0.00213627	0.00230044	0.00259253	1.14878	2028.06	2274.8	2392.62	2565.2	0	0	0	8.26667	4.46063	-4.705	15.8525	7.25362	166.864	5.35833	-3.45	16.75	7.63776	142.54	5.825	-2.9	17.35	7.69518	132.88	6.44444
8257235	269082	Wild Lake	California	78m Marble/Salmon Mountains-Trinity Alps	78 Klamath Mountains/California High North Coast Range	6.2 WESTERN CORDILLERA	6 NORTHWESTERN FORESTED MOUNTAINS	1795.64	meters	Klamath Mountains	Klamath Mountains	41.4587	-123.184	c(-123.184259763044, 41.4586751024933)	0.039536	3.28081	3.3071	3.0515	2.4813	0.000580035	0.0022428	0.00222989	0.00235808	0.00264386	1.188	2363.4	2629.05	2756.15	2950.3	1.3175	0	13.95	46.5	5.83625	-3.33	17.18	7.24673	125.953	6.725	-2.15	18.15	7.64379	113.662	7.18333	-1.6	18.7	7.69766	107.55	7.80833
8257241	261060	Hancock Lake	California	78o Klamath Subalpine	78 Klamath Mountains/California High North Coast Range	6.2 WESTERN CORDILLERA	6 NORTHWESTERN FORESTED MOUNTAINS	1935.14	meters	Klamath Mountains	Klamath Mountains	41.4208	-123.226	c(-123.22554824745, 41.4207962363396)	0.0308559	3.25609	3.3412	3.01484	2.43264	0.000565403	0.00217944	0.00213726	0.00230102	0.00259307	1.15035	2031.42	2276.4	2391.93	2568.87	0	0	0	9.3	4.51333	-4.575	15.775	7.1948	163.351	5.40833	-3.35	16.75	7.59036	140.346	5.8625	-2.8	17.3	7.64027	131.045	6.49167
8257247	259934	English Lake	California	78m Marble/Salmon Mountains-Trinity Alps	78 Klamath Mountains/California High North Coast Range	6.2 WESTERN CORDILLERA	6 NORTHWESTERN FORESTED MOUNTAINS	1777.54	meters	Klamath Mountains	Klamath Mountains	41.4142	-123.209	c(-123.209357116054, 41.4141952010996)	0.0363336	3.27185	3.31971	3.03795	2.46331	0.000574631	0.00221934	0.00219565	0.00233699	0.00262506	1.1741	2235.08	2482.35	2609.45	2797.18	0.155	0	0	25.8333	5.33417	-3.825	16.655	7.23855	138.017	6.225	-2.55	17.55	7.59152	121.952	6.68333	-2	18.1	7.64522	114.878	7.31111
8257249	264765	Pine Lake	California	78m Marble/Salmon Mountains-Trinity Alps	78 Klamath Mountains/California High North Coast Range	6.2 WESTERN CORDILLERA	6 NORTHWESTERN FORESTED MOUNTAINS	1903.73	meters	Klamath Mountains	Klamath Mountains	41.4028	-123.233	c(-123.232994251775, 41.4027623017869)	0.0276019	3.24745	3.35319	3.00194	2.41553	0.000559922	0.0021571	0.00210468	0.00228095	0.00257521	1.13625	1925.97	2167.9	2277.4	2448.72	0	0	0	2.06667	4.04667	-5.0475	15.305	7.19743	183.414	4.94167	-3.75	16.25	7.55687	152.921	5.39583	-3.2	16.8	7.60656	141.899	6.025
8257251	262954	Lost Lake	California	78m Marble/Salmon Mountains-Trinity Alps	78 Klamath Mountains/California High North Coast Range	6.2 WESTERN CORDILLERA	6 NORTHWESTERN FORESTED MOUNTAINS	1733.94	meters	Klamath Mountains	Klamath Mountains	41.396	-123.27	c(-123.270313889664, 41.3960160952465)	0.0382376	3.27686	3.31296	3.0452	2.47296	0.000577827	0.00223179	0.00221399	0.00234827	0.00263515	1.18233	2302.98	2561.65	2685.75	2880.9	0.3875	0	3.1	33.0667	5.62938	-3.4675	16.87	7.19353	129.707	6.525	-2.25	17.65	7.54937	115.699	6.975	-1.7	18.25	7.59551	109.308	7.60556
8257253	258440	Clear Lake	California	78m Marble/Salmon Mountains-Trinity Alps	78 Klamath Mountains/California High North Coast Range	6.2 WESTERN CORDILLERA	6 NORTHWESTERN FORESTED MOUNTAINS	1765.64	meters	Klamath Mountains	Klamath Mountains	41.3838	-123.275	c(-123.2749438848, 41.3838278694423)	0.0327399	3.26121	3.3344	3.02215	2.44236	0.000568566	0.00219198	0.00215572	0.00231239	0.0026032	1.1585	2093.83	2340.2	2458.88	2641.13	0	0	0	13.4333	4.78979	-4.28	16.005	7.17524	153.006	5.69167	-3.05	16.85	7.53229	132.339	6.14167	-2.5	17.45	7.57811	124	6.77222
4440876	NA	NA	California	78d Serpentine Siskiyous	78 Klamath Mountains/California High North Coast Range	6.2 WESTERN CORDILLERA	6 NORTHWESTERN FORESTED MOUNTAINS	1138.4	meters	Klamath Mountains	Klamath Mountains	41.3194	-123.668	c(-123.668096506722, 41.3194373715381)	0.0564926	3.33454	3.23715	3.12679	2.58136	0.000608487	0.00237126	0.00241996	0.00247526	0.00274819	1.2613	3222.36	3543.9	3707.43	3946.03	14.1825	40.3	74.4	134.833	8.76792	0.74	18.5125	6.22684	71.4012	9.65833	2.15	19.45	6.57605	68.0868	10.1083	2.65	20	6.60893	65.4963	10.7639
8266058	261262	Hemlock Lake	California	4e High Southern Cascades Montane Forest	4 Cascades	6.2 WESTERN CORDILLERA	6 NORTHWESTERN FORESTED MOUNTAINS	1887.86	meters	Cascades	Cascades - General	41.4787	-121.927	c(-121.927084835348, 41.4786865286238)	-0.393667	-0.284144	0.176533	0.448786	0.115909	0.000795035	0.0040339	0.00380308	0.00366649	0.00383231	1.1805	2403.54	2699.85	2839.25	3021.85	176.81	275.7	344.55	431.267	5.71938	-4.1925	18.24	7.96427	141.1	6.775	-2.95	19.15	8.383	123.734	7.26667	-2.35	19.8	8.482	117.169	7.88889
8266060	NA	NA	California	4e High Southern Cascades Montane Forest	4 Cascades	6.2 WESTERN CORDILLERA	6 NORTHWESTERN FORESTED MOUNTAINS	1936.29	meters	Cascades	Cascades - General	41.4731	-122	c(-122.000004280071, 41.473138895464)	-0.390802	-0.302095	0.174859	0.454083	0.0892998	0.000784762	0.00400878	0.00376991	0.00362993	0.00381182	1.16303	2245.22	2536.7	2666.03	2842.73	134.22	229.4	283.2	363.967	5.09271	-4.7275	17.5625	7.91934	158.14	6.15	-3.45	18.55	8.3347	135.524	6.6375	-2.85	19.2	8.42737	127.552	7.26667
8266062	NA	NA	California	4e High Southern Cascades Montane Forest	4 Cascades	6.2 WESTERN CORDILLERA	6 NORTHWESTERN FORESTED MOUNTAINS	1961.54	meters	Cascades	Cascades - General	41.4714	-121.996	c(-121.99560667138, 41.47137583824)	-0.390802	-0.302095	0.174859	0.454083	0.0892998	0.000784762	0.00400878	0.00376991	0.00362993	0.00381182	1.16303	2245.22	2536.7	2666.03	2842.73	134.22	229.4	283.2	363.967	5.09271	-4.7275	17.5625	7.91934	158.14	6.15	-3.45	18.55	8.3347	135.524	6.6375	-2.85	19.2	8.42737	127.552	7.26667
8266066	NA	NA	California	4e High Southern Cascades Montane Forest	4 Cascades	6.2 WESTERN CORDILLERA	6 NORTHWESTERN FORESTED MOUNTAINS	2058.94	meters	Cascades	Cascades - General	41.4669	-121.982	c(-121.982301240312, 41.4668515380025)	-0.391596	-0.297241	0.175265	0.452555	0.0965262	0.000787608	0.00401557	0.00377891	0.00363989	0.00381739	1.16787	2286.96	2582.4	2714.82	2893.43	145.277	238.7	295.5	379.267	5.26375	-4.5775	17.7425	7.93006	153.036	6.325	-3.35	18.65	8.34148	131.881	6.8125	-2.75	19.3	8.43387	124.34	7.43889
8264604	263936	Mud Lake	California	4f Low Southern Cascades Mixed Conifer Forest	4 Cascades	6.2 WESTERN CORDILLERA	6 NORTHWESTERN FORESTED MOUNTAINS	1337.17	meters	Cascades	Cascades - General	41.7515	-122.069	c(-122.069083174537, 41.751480417896)	-0.408091	-0.188476	0.177878	0.414844	0.257428	0.000846744	0.00416777	0.00398358	0.0038639	0.00394127	1.26846	3457.96	3740.8	3914.18	4143.7	467.73	645	715.3	807.667	9.29646	-0.775	21.4675	7.80656	84.6545	10.1917	0.25	22.35	8.23479	80.7992	10.6667	0.9	23	8.3218	78.1355	11.2972
8264608	NA	NA	California	4f Low Southern Cascades Mixed Conifer Forest	4 Cascades	6.2 WESTERN CORDILLERA	6 NORTHWESTERN FORESTED MOUNTAINS	1411.64	meters	Cascades	Cascades - General	41.6186	-122.008	c(-122.007759426758, 41.6186278704013)	-0.407497	-0.193419	0.179586	0.417666	0.25037	0.000844618	0.00416086	0.00397346	0.00385339	0.00393583	1.26485	3392.95	3707.6	3887.03	4113.53	465.592	654.1	724.4	813.667	9.13271	-0.7325	21.48	7.84453	86.4636	10.1	0.35	22.35	8.28531	82.0328	10.5917	1	23	8.36959	79.1541	11.2139
8256507	222125	Deadman Lake	California	78m Marble/Salmon Mountains-Trinity Alps	78 Klamath Mountains/California High North Coast Range	6.2 WESTERN CORDILLERA	6 NORTHWESTERN FORESTED MOUNTAINS	1729.52	meters	Klamath Mountains	Klamath Mountains	41.5403	-123.315	c(-123.315348736643, 41.5402802497309)	0.0385745	3.27687	3.31264	3.04553	2.47337	0.0005784	0.00223252	0.00221484	0.00234879	0.00263557	1.18381	2306.39	2558.55	2684.2	2876.8	0.465	0	3.1	31	5.68313	-3.3025	16.845	7.10842	126.995	6.55	-1.95	17.65	7.46787	114.013	6.99583	-1.45	18.25	7.52066	107.892	7.61944
4438592	NA	NA	California	78j Western Klamath Montane Forests	78 Klamath Mountains/California High North Coast Range	6.2 WESTERN CORDILLERA	6 NORTHWESTERN FORESTED MOUNTAINS	1450.7	meters	Klamath Mountains	Klamath Mountains	41.8027	-123.672	c(-123.671545948455, 41.8026751758279)	0.0443069	3.29023	3.29413	3.06548	2.50001	0.000588008	0.0022671	0.00226513	0.00237983	0.00266345	1.20856	2505.43	2731.85	2892.85	3130.52	0.465	0	3.1	34.1	6.60896	-1.6275	16.875	6.47544	99.0169	7.43333	-0.05	17.65	6.78954	91.3391	7.875	0.45	18.25	6.83057	86.9817	8.52778
4438610	220203	Burney Lake	California	78m Marble/Salmon Mountains-Trinity Alps	78 Klamath Mountains/California High North Coast Range	6.2 WESTERN CORDILLERA	6 NORTHWESTERN FORESTED MOUNTAINS	1720.82	meters	Klamath Mountains	Klamath Mountains	41.5625	-123.292	c(-123.292095413892, 41.5624592390118)	0.0345405	3.26512	3.32862	3.02838	2.45059	0.000571608	0.00220291	0.00217144	0.00232209	0.0026118	1.16632	2148.48	2392	2518.38	2698.93	0	0	0	15.5	5.06063	-3.8925	16.215	7.09226	142.912	5.95	-2.55	17.05	7.45581	125.308	6.4	-2.05	17.65	7.5122	117.899	7.01944
8297015	NA	NA	California	78r High North Coast Ranges	78 Klamath Mountains/California High North Coast Range	6.2 WESTERN CORDILLERA	6 NORTHWESTERN FORESTED MOUNTAINS	1398.77	meters	Klamath Mountains	Klamath Mountains	39.8278	-122.996	c(-122.996426252164, 39.827760848094)	0.0601496	3.34842	3.21939	3.14578	2.60644	0.000614637	0.00240383	0.00246821	0.00250481	0.00277421	1.27713	3487.42	3800.6	3941.33	4164.23	75.0025	155	181.35	248.067	9.47146	0.3125	20.44	7.12042	75.5955	10.3583	1.75	21.45	7.4762	72.1757	10.7458	2.15	21.95	7.50499	69.9222	11.3583
8297089	NA	NA	California	78r High North Coast Ranges	78 Klamath Mountains/California High North Coast Range	6.2 WESTERN CORDILLERA	6 NORTHWESTERN FORESTED MOUNTAINS	1488.88	meters	Klamath Mountains	Klamath Mountains	39.7748	-122.927	c(-122.926667038027, 39.7748430618758)	0.0623559	3.35563	3.20949	3.15642	2.62055	0.000618356	0.00242222	0.0024951	0.00252137	0.00278893	1.2867	3643.87	3962.3	4104.38	4329.8	102.872	189.1	222.95	300.2	9.90875	0.5825	20.98	7.21411	73.1841	10.8	1.95	22.05	7.58222	70.2057	11.1917	2.35	22.55	7.6101	68.0726	11.8111
8297111	NA	NA	California	78r High North Coast Ranges	78 Klamath Mountains/California High North Coast Range	6.2 WESTERN CORDILLERA	6 NORTHWESTERN FORESTED MOUNTAINS	1814.97	meters	Klamath Mountains	Klamath Mountains	39.7265	-122.844	c(-122.84369054925, 39.7264620783767)	0.0482159	3.31007	3.27148	3.08977	2.53223	0.000594521	0.00230737	0.00232668	0.00241763	0.00269682	1.22537	2769.5	3038.6	3171.18	3395.47	10.85	31	57.35	101.1	7.27063	-1.9975	18.3825	7.2262	100.49	8.21667	-0.45	19.55	7.57824	92.2301	8.60833	-0.05	20.05	7.60318	88.4935	9.23333
8297113	NA	NA	California	78r High North Coast Ranges	78 Klamath Mountains/California High North Coast Range	6.2 WESTERN CORDILLERA	6 NORTHWESTERN FORESTED MOUNTAINS	1809.2	meters	Klamath Mountains	Klamath Mountains	39.7262	-122.842	c(-122.841669272575, 39.7261567924201)	0.0476239	3.30822	3.27401	3.08704	2.5286	0.000593522	0.0023027	0.00231982	0.00241339	0.00269304	1.2228	2738.82	3002.3	3131.88	3356.17	9.92	24.8	51.15	94.9	7.16833	-2.0925	18.2925	7.23202	102.066	8.1	-0.55	19.45	7.59156	93.723	8.49167	-0.15	19.95	7.61668	89.8735	9.11944
8297117	262098	Keller Lake	California	78r High North Coast Ranges	78 Klamath Mountains/California High North Coast Range	6.2 WESTERN CORDILLERA	6 NORTHWESTERN FORESTED MOUNTAINS	1706.74	meters	Klamath Mountains	Klamath Mountains	39.7194	-122.89	c(-122.890131746422, 39.7194459436319)	0.0500013	3.31578	3.2641	3.0977	2.54276	0.000597526	0.00232096	0.00234673	0.00242998	0.00270779	1.2331	2861.95	3122.25	3263.15	3491.25	14.26	43.4	69.75	116.5	7.58271	-1.62	18.6075	7.16783	95.4438	8.49167	-0.15	19.75	7.52806	88.6524	8.88333	0.25	20.25	7.55626	85.2127	9.51111
8297137	256531	Barley Lake	California	78r High North Coast Ranges	78 Klamath Mountains/California High North Coast Range	6.2 WESTERN CORDILLERA	6 NORTHWESTERN FORESTED MOUNTAINS	1658.77	meters	Klamath Mountains	Klamath Mountains	39.5904	-122.978	c(-122.978239789267, 39.5904261682108)	0.0555308	3.33329	3.2406	3.12299	2.57629	0.000606837	0.00236426	0.00241057	0.00246935	0.00274276	1.25707	3174.26	3480	3621.03	3846.1	25.575	74.4	100.75	153.467	8.58583	-0.25	19.115	6.85065	80.3088	9.48333	1.25	20.15	7.18171	75.7298	9.87083	1.65	20.65	7.21021	73.147	10.4889
8294569	NA	NA	California	78q Outer North Coast Ranges	78 Klamath Mountains/California High North Coast Range	6.2 WESTERN CORDILLERA	6 NORTHWESTERN FORESTED MOUNTAINS	451.64	meters	Klamath Mountains	Klamath Mountains	39.797	-123.279	c(-123.279133705067, 39.797017510567)	0.082265	3.41722	3.1275	3.24448	2.73727	0.000651873	0.00257364	0.00271788	0.00265842	0.00291053	1.37297	5242.26	5552.8	5686.18	5898.6	393.515	546.1	590.45	686.6	14.3198	5.8725	24.1125	6.43227	45.0371	15.15	7.15	24.95	6.68866	44.1496	15.525	7.55	25.45	6.71671	43.2847	16.1111
8294571	NA	NA	California	78q Outer North Coast Ranges	78 Klamath Mountains/California High North Coast Range	6.2 WESTERN CORDILLERA	6 NORTHWESTERN FORESTED MOUNTAINS	641.58	meters	Klamath Mountains	Klamath Mountains	39.6852	-123.256	c(-123.255791697454, 39.6851607113707)	0.077237	3.40283	3.14717	3.22332	2.70921	0.000643395	0.00253713	0.00266442	0.0026255	0.00288125	1.35116	4803.4	5113.4	5242.73	5454.83	252.71	384.4	428.75	511.467	13.1185	4.83	22.745	6.32089	48.3141	13.95	6.15	23.55	6.57889	47.1605	14.3125	6.5	24.05	6.61272	46.2261	14.8972
8292769	225190	Henthorne Lake	California	78r High North Coast Ranges	78 Klamath Mountains/California High North Coast Range	6.2 WESTERN CORDILLERA	6 NORTHWESTERN FORESTED MOUNTAINS	1210.19	meters	Klamath Mountains	Klamath Mountains	40.0132	-123.118	c(-123.11824473292, 40.0131979186129)	0.0658284	3.36654	3.19456	3.17246	2.64179	0.000624209	0.00244992	0.00253566	0.00254633	0.00281108	1.30176	3893.08	4215.4	4360.07	4582.3	136.487	232.2	270.55	348.233	10.6163	1.655	21.5125	7.03273	66.5401	11.4917	3.05	22.45	7.41172	64.4965	11.8917	3.5	22.95	7.41791	62.4479	12.5028
8319793	NA	NA	California	78r High North Coast Ranges	78 Klamath Mountains/California High North Coast Range	6.2 WESTERN CORDILLERA	6 NORTHWESTERN FORESTED MOUNTAINS	809.92	meters	Klamath Mountains	Klamath Mountains	40.3004	-123.351	c(-123.35126585925, 40.3003686905446)	0.073193	3.38998	3.16344	3.20589	2.68614	0.000636606	0.00250737	0.00262022	0.00259837	0.00285729	1.33367	4469.56	4791.3	4937.98	5163.83	224.71	351.4	394.15	478.333	12.2008	3.51	22.6	6.71288	55.2185	13.0667	4.65	23.55	7.10184	54.3508	13.475	5.15	23.95	7.08872	52.6578	14.0972
8245374	222192	Deer Lake	California	78o Klamath Subalpine	78 Klamath Mountains/California High North Coast Range	6.2 WESTERN CORDILLERA	6 NORTHWESTERN FORESTED MOUNTAINS	2174.25	meters	Klamath Mountains	Klamath Mountains	40.9438	-122.893	c(-122.893306068358, 40.943823588414)	0.027607	3.2555	3.34454	3.01128	2.42795	0.000559878	0.0021721	0.00212818	0.00229549	0.00258809	1.13617	2000.41	2284.2	2386.05	2548.58	0	0	0	11.3667	4.04563	-5.53	15.97	7.70636	197.368	5.05	-4.35	17.05	8.14639	161.315	5.49167	-3.8	17.6	8.17662	149.816	6.11944
8256499	235205	Spirit Lake	California	78m Marble/Salmon Mountains-Trinity Alps	78 Klamath Mountains/California High North Coast Range	6.2 WESTERN CORDILLERA	6 NORTHWESTERN FORESTED MOUNTAINS	1799.87	meters	Klamath Mountains	Klamath Mountains	41.5588	-123.265	c(-123.26506319513, 41.5588230816975)	0.0413135	3.28526	3.30102	3.05802	2.48995	0.000583021	0.00225412	0.00224642	0.00236823	0.00265289	1.19569	2428.45	2689.95	2817.1	3016.55	2.2475	0	15.5	48.5667	6.12125	-2.925	17.3425	7.15086	118.359	7	-1.65	18.15	7.50945	107.278	7.45	-1.15	18.75	7.56574	101.88	8.06944
8256509	228545	Meteor Lake	California	78m Marble/Salmon Mountains-Trinity Alps	78 Klamath Mountains/California High North Coast Range	6.2 WESTERN CORDILLERA	6 NORTHWESTERN FORESTED MOUNTAINS	1739.01	meters	Klamath Mountains	Klamath Mountains	41.5315	-123.346	c(-123.345839432755, 41.5314806345626)	0.0361388	3.26942	3.32274	3.03469	2.45898	0.000574292	0.00221382	0.00218742	0.00233191	0.00262056	1.17324	2205.36	2451.55	2577.2	2764	0.0775	0	0	20.6667	5.30375	-3.625	16.43	7.0759	135.778	6.18333	-2.25	17.25	7.43118	120.181	6.62917	-1.75	17.85	7.48419	113.357	7.25278
120053444	232574	Sapphire Lake	California	78m Marble/Salmon Mountains-Trinity Alps	78 Klamath Mountains/California High North Coast Range	6.2 WESTERN CORDILLERA	6 NORTHWESTERN FORESTED MOUNTAINS	1793.23	meters	Klamath Mountains	Klamath Mountains	40.999	-123.012	c(-123.011559214231, 40.9989508003905)	0.0360428	3.27593	3.31593	3.04201	2.46871	0.000574111	0.0022256	0.00220592	0.00234331	0.00263062	1.17278	2272.4	2542	2659.07	2839.83	0.465	0	7.75	39.2667	5.28813	-4.2075	17.0775	7.59724	146.34	6.25833	-2.95	18.15	8.0292	128.296	6.69167	-2.45	18.65	8.05767	120.893	7.31667
8286948	NA	NA	California	78q Outer North Coast Ranges	78 Klamath Mountains/California High North Coast Range	6.2 WESTERN CORDILLERA	6 NORTHWESTERN FORESTED MOUNTAINS	524.06	meters	Klamath Mountains	Klamath Mountains	39.7	-123.526	c(-123.525611621612, 39.7000002248013)	0.0761962	3.40067	3.15144	3.21875	2.70321	0.00064161	0.00252871	0.00265282	0.00261838	0.00287496	1.34658	4711.9	5030.1	5161.93	5379.97	114.407	212.9	254.2	336.933	12.8725	6.0475	20.9325	5.30102	41.2724	13.725	7.25	21.75	5.53569	40.3329	14.0958	7.6	22.2	5.56872	39.5274	14.6972
24093822	NA	NA	Oregon	4e High Southern Cascades Montane Forest	4 Cascades	6.2 WESTERN CORDILLERA	6 NORTHWESTERN FORESTED MOUNTAINS	1993.46	meters	Cascades	Cascades - General	42.3444	-122.113	c(-122.11337283634, 42.3444250789202)	-0.38486	-0.34004	0.172063	0.466108	0.0330945	0.000763456	0.00395568	0.00369939	0.00355214	0.00376855	1.12678	1943.89	2217.2	2325.95	2503.75	48.28	120.9	159.65	223.633	3.87188	-5.8475	15.7725	7.6279	203.07	4.83333	-4.45	16.65	8.02302	165.993	5.33333	-3.9	17.25	8.05698	152.348	6.00833
3800767	261882	Jackson Lake	California	78m Marble/Salmon Mountains-Trinity Alps	78 Klamath Mountains/California High North Coast Range	6.2 WESTERN CORDILLERA	6 NORTHWESTERN FORESTED MOUNTAINS	1893.67	meters	Klamath Mountains	Klamath Mountains	41.26	-122.943	c(-122.942766891133, 41.2600490577636)	0.0334855	3.26793	3.32483	3.03249	2.45607	0.000569838	0.00220976	0.00218174	0.00232849	0.00261756	1.16177	2184.09	2461.5	2582.43	2763.5	0.465	0	7.75	39.2667	4.90167	-4.7825	16.8975	7.6739	159.574	5.9	-3.65	17.95	8.11816	137.596	6.37083	-3.05	18.55	8.16409	128.798	7.00833
3800799	267468	South Fork Lakes	California	78o Klamath Subalpine	78 Klamath Mountains/California High North Coast Range	6.2 WESTERN CORDILLERA	6 NORTHWESTERN FORESTED MOUNTAINS	2057.96	meters	Klamath Mountains	Klamath Mountains	41.2009	-122.903	c(-122.903146715729, 41.2008770998359)	0.0270701	3.25354	3.34527	3.01052	2.4269	0.000559013	0.00217142	0.00212618	0.0022943	0.00258708	1.13392	1993.97	2281.2	2386.95	2549.38	0	0	0	18.6	3.97104	-5.8175	16.1175	7.78862	202.296	5	-4.65	17.15	8.21335	164.267	5.4625	-4.05	17.75	8.26721	152.353	6.1
8241936	227173	Lion Lake	California	78o Klamath Subalpine	78 Klamath Mountains/California High North Coast Range	6.2 WESTERN CORDILLERA	6 NORTHWESTERN FORESTED MOUNTAINS	2130.87	meters	Klamath Mountains	Klamath Mountains	41.0475	-122.85	c(-122.850399398534, 41.0475474361371)	0.0242693	3.24846	3.35371	3.00147	2.41493	0.000554262	0.00215516	0.00210325	0.00228022	0.00257454	1.12171	1920.27	2210.9	2315.1	2471.37	0	0	0	9.3	3.5825	-6.1375	15.72	7.82915	228.099	4.625	-4.95	16.95	8.27978	179.022	5.07917	-4.4	17.5	8.32117	165.076	5.71944
8265746	NA	NA	California	78n Scott Mountains	78 Klamath Mountains/California High North Coast Range	6.2 WESTERN CORDILLERA	6 NORTHWESTERN FORESTED MOUNTAINS	1760.61	meters	Klamath Mountains	Klamath Mountains	41.1038	-122.475	c(-122.475296300874, 41.1037712668214)	0.0435501	3.29618	3.28693	3.07326	2.51021	0.000586762	0.00227974	0.0022847	0.00239194	0.00267405	1.20534	2583.77	2903.85	3032.55	3233.07	11.625	40.3	75.95	121.733	6.48583	-3.125	18.375	7.68278	119.782	7.53333	-1.85	19.65	8.1651	108.386	7.99167	-1.3	20.25	8.22309	103.194	8.62778
8259027	267346	Snowslide Lake	California	78o Klamath Subalpine	78 Klamath Mountains/California High North Coast Range	6.2 WESTERN CORDILLERA	6 NORTHWESTERN FORESTED MOUNTAINS	2033.23	meters	Klamath Mountains	Klamath Mountains	41.0285	-122.971	c(-122.971261047672, 41.0285345052259)	0.0309286	3.26299	3.33347	3.02316	2.4437	0.000565499	0.002193	0.00215825	0.00231398	0.00260455	1.15062	2101.67	2379	2486.9	2657.68	0	0	0	21.7	4.52313	-5.055	16.4175	7.67123	174.064	5.51667	-3.85	17.55	8.1112	147.031	5.9625	-3.3	18.1	8.14813	137.378	6.58889
24093676	NA	NA	Oregon	4d Cascade Subalpine/Alpine	4 Cascades	6.2 WESTERN CORDILLERA	6 NORTHWESTERN FORESTED MOUNTAINS	1890.47	meters	Cascades	Cascades - General	42.5841	-122.216	c(-122.216100241567, 42.5840656761742)	-0.386768	-0.33479	0.173199	0.465127	0.0409151	0.000770301	0.00396303	0.00370874	0.00356253	0.00377457	1.13843	1983.26	2254.1	2367.32	2553.13	57.965	136.4	175.15	243.133	4.25167	-4.98	16.02	7.42894	178.377	5.20833	-3.55	16.85	7.83192	150.373	5.70417	-3	17.5	7.86441	138.871	6.38611
24093724	NA	NA	Oregon	4e High Southern Cascades Montane Forest	4 Cascades	6.2 WESTERN CORDILLERA	6 NORTHWESTERN FORESTED MOUNTAINS	1816.25	meters	Cascades	Cascades - General	42.5161	-122.224	c(-122.22393315003, 42.5161348251537)	-0.389574	-0.31707	0.174294	0.459286	0.0671925	0.000780364	0.00398783	0.00374173	0.00359893	0.00379481	1.15555	2121.24	2390	2519.32	2713.13	84.0575	173.6	213.85	287.333	4.83104	-4.4825	16.61	7.45777	156.884	5.78333	-3.05	17.45	7.86041	135.915	6.2875	-2.45	18.1	7.89032	126.266	6.96389
24093770	NA	NA	Oregon	4e High Southern Cascades Montane Forest	4 Cascades	6.2 WESTERN CORDILLERA	6 NORTHWESTERN FORESTED MOUNTAINS	1756.36	meters	Cascades	Cascades - General	42.4662	-122.269	c(-122.26932568108, 42.466204100883)	-0.390509	-0.311982	0.174955	0.457989	0.0747318	0.000783717	0.00399494	0.00375102	0.00360916	0.00380061	1.16125	2162.55	2429.5	2561.97	2760.63	90.25	179.8	221.55	296.533	5.02938	-4.2325	16.7325	7.4067	149.501	5.98333	-2.85	17.55	7.79304	130.246	6.48333	-2.25	18.2	7.8188	121.289	7.16111
24093818	NA	NA	Oregon	4e High Southern Cascades Montane Forest	4 Cascades	6.2 WESTERN CORDILLERA	6 NORTHWESTERN FORESTED MOUNTAINS	1950.36	meters	Cascades	Cascades - General	42.3485	-122.089	c(-122.088801360902, 42.3485073079078)	-0.384716	-0.3404	0.171693	0.46586	0.0325935	0.000762938	0.00395518	0.0036989	0.00355161	0.00376817	1.1259	1941.12	2217.2	2325.95	2503.75	47.12	120.9	159.65	223.633	3.84354	-5.9225	15.7425	7.64134	205.197	4.8	-4.55	16.65	8.06051	167.927	5.3	-4	17.25	8.09415	154.031	5.97778
2709021	NA	NA	California	78q Outer North Coast Ranges	78 Klamath Mountains/California High North Coast Range	6.2 WESTERN CORDILLERA	6 NORTHWESTERN FORESTED MOUNTAINS	824.69	meters	Klamath Mountains	Klamath Mountains	39.9768	-123.415	c(-123.415362920024, 39.9767807920966)	0.0722483	3.38808	3.16741	3.20162	2.68048	0.000634982	0.00249951	0.00260944	0.00259171	0.00285132	1.32951	4390.4	4714.8	4853.68	5073.97	179.112	284.1	328.35	412.067	11.9858	3.7225	22.0375	6.47626	54.1922	12.8583	5.05	22.95	6.78614	52.7762	13.2458	5.45	23.4	6.79059	51.3088	13.8528
8265748	255079	Trinity Lake	California	78k Eastern Klamath Low Elevation Forests	78 Klamath Mountains/California High North Coast Range	6.2 WESTERN CORDILLERA	6 NORTHWESTERN FORESTED MOUNTAINS	721.86	meters	Klamath Mountains	Klamath Mountains	41.0211	-122.689	c(-122.688805259061, 41.0211270160809)	0.0808379	3.41044	3.13265	3.23906	2.73008	0.000649565	0.00256545	0.00270389	0.00264999	0.00290329	1.36698	5124.19	5485.5	5654.82	5885.2	573.55	776	837.1	948.067	13.9863	4.06	26.23	7.94054	56.9439	14.9583	5.15	27.45	8.43407	56.3838	15.4292	5.7	28	8.4775	54.9873	16.0639
8259013	265694	Russian Lake	California	78o Klamath Subalpine	78 Klamath Mountains/California High North Coast Range	6.2 WESTERN CORDILLERA	6 NORTHWESTERN FORESTED MOUNTAINS	2167.27	meters	Klamath Mountains	Klamath Mountains	41.2617	-122.975	c(-122.974871207822, 41.2617296925182)	0.0254876	3.2479	3.35247	3.00279	2.41665	0.000556372	0.00215827	0.00210664	0.00228228	0.00257641	1.1271	1931.4	2210.9	2318.2	2479.08	0	0	0	10.3333	3.7525	-5.935	15.725	7.66917	211.878	4.74167	-4.75	16.75	8.08438	170.497	5.21667	-4.15	17.35	8.13639	157.182	5.85556
8259019	268378	Trail Gulch Lake	California	78o Klamath Subalpine	78 Klamath Mountains/California High North Coast Range	6.2 WESTERN CORDILLERA	6 NORTHWESTERN FORESTED MOUNTAINS	1962.86	meters	Klamath Mountains	Klamath Mountains	41.182	-122.937	c(-122.936759096657, 41.1819882070825)	0.028873	3.25757	3.3398	3.01637	2.43469	0.000562055	0.00218163	0.00214106	0.00230341	0.0025952	1.14174	2043.42	2320.9	2428.2	2598.25	0	0	0	21.7	4.22667	-5.5	16.2875	7.74078	188.196	5.2	-4.35	17.35	8.1803	157.313	5.67083	-3.8	17.95	8.23143	146.086	6.31389
8231912	256953	Big Lake	California	78i Western Klamath Low Elevation Forests	78 Klamath Mountains/California High North Coast Range	6.2 WESTERN CORDILLERA	6 NORTHWESTERN FORESTED MOUNTAINS	971.39	meters	Klamath Mountains	Klamath Mountains	40.782	-123.603	c(-123.602564718612, 40.7819991842554)	0.0621009	3.35458	3.21135	3.15444	2.61794	0.000617914	0.00241864	0.00249007	0.00251829	0.00278621	1.28557	3613.49	3927.3	4076.38	4303.03	33.0925	83.7	108.5	169.733	9.85542	1.745	19.325	6.11929	62.3901	10.7083	2.85	20.15	6.48585	60.5683	11.1208	3.35	20.6	6.46747	58.2426	11.7444
8231924	NA	NA	California	78k Eastern Klamath Low Elevation Forests	78 Klamath Mountains/California High North Coast Range	6.2 WESTERN CORDILLERA	6 NORTHWESTERN FORESTED MOUNTAINS	697.62	meters	Klamath Mountains	Klamath Mountains	40.5489	-123.201	c(-123.201497011686, 40.5489112933431)	0.07825	3.40436	3.14297	3.22787	2.71523	0.000645153	0.00254566	0.00267583	0.00263258	0.00288765	1.35565	4894.82	5212.8	5357.48	5578.63	396.362	565.2	606.4	692.133	13.3629	3.975	24.505	7.22944	54.2745	14.2167	5.05	25.45	7.65083	53.8159	14.6208	5.55	25.85	7.6256	52.2004	15.2306
8243032	263698	Mirror Lake	California	78o Klamath Subalpine	78 Klamath Mountains/California High North Coast Range	6.2 WESTERN CORDILLERA	6 NORTHWESTERN FORESTED MOUNTAINS	2015.48	meters	Klamath Mountains	Klamath Mountains	40.9956	-123.028	c(-123.02831076149, 40.9956241090199)	0.031641	3.26384	3.33236	3.02433	2.44524	0.000566698	0.0021951	0.00216127	0.0023158	0.00260614	1.1537	2112.24	2381.9	2488.2	2659.52	0	0	0	19.6333	4.62729	-4.8375	16.3775	7.57103	167.757	5.59167	-3.65	17.45	8.01946	143.418	6.025	-3.15	17.95	8.0397	134.109	6.64722
8243034	NA	NA	California	78i Western Klamath Low Elevation Forests	78 Klamath Mountains/California High North Coast Range	6.2 WESTERN CORDILLERA	6 NORTHWESTERN FORESTED MOUNTAINS	143.63	meters	Klamath Mountains	Klamath Mountains	40.9792	-123.629	c(-123.628968404094, 40.9792114628664)	0.0776085	3.40368	3.14582	3.22485	2.71131	0.000644027	0.00253968	0.0026681	0.00262787	0.00288351	1.35278	4833.95	5151.9	5308.18	5540.27	157.005	286.3	336.75	429.633	13.2088	5.175	21.4675	5.6305	42.8136	14.0583	6.15	22.35	6.00764	42.7337	14.4958	6.7	22.85	6.00532	41.4662	15.1361
8243038	NA	NA	California	78m Marble/Salmon Mountains-Trinity Alps	78 Klamath Mountains/California High North Coast Range	6.2 WESTERN CORDILLERA	6 NORTHWESTERN FORESTED MOUNTAINS	1736.28	meters	Klamath Mountains	Klamath Mountains	40.9751	-123.026	c(-123.025725244988, 40.9750617365893)	0.0415098	3.29041	3.29587	3.06356	2.49732	0.00058332	0.0022629	0.00226041	0.00237685	0.00266049	1.19648	2484.08	2766.45	2885.95	3079.5	4.96	9.3	37.2	76.4333	6.15104	-3.315	17.88	7.56203	124.578	7.09167	-2.25	18.95	8.00335	112.856	7.52917	-1.7	19.45	8.02014	106.869	8.15556
8243040	264501	Papoose Lake	California	78o Klamath Subalpine	78 Klamath Mountains/California High North Coast Range	6.2 WESTERN CORDILLERA	6 NORTHWESTERN FORESTED MOUNTAINS	2033.88	meters	Klamath Mountains	Klamath Mountains	40.9721	-123.067	c(-123.067256248851, 40.9720737499645)	0.0263245	3.24929	3.35262	3.00255	2.41635	0.000557734	0.00215736	0.00210624	0.00228189	0.00257597	1.13064	1930.49	2192.3	2289.6	2452.72	0	0	0	2.06667	3.86708	-5.5025	15.485	7.48792	201.44	4.80833	-4.35	16.45	7.88341	163.953	5.24583	-3.8	16.95	7.89796	151.588	5.87222
8243042	257951	Canyon Creek Lakes	California	78m Marble/Salmon Mountains-Trinity Alps	78 Klamath Mountains/California High North Coast Range	6.2 WESTERN CORDILLERA	6 NORTHWESTERN FORESTED MOUNTAINS	1714.18	meters	Klamath Mountains	Klamath Mountains	40.9713	-123.023	c(-123.022568842638, 40.9713236638306)	0.0450009	3.30009	3.28239	3.07804	2.51655	0.000589199	0.00228801	0.00229704	0.00239939	0.00268057	1.21161	2637.46	2925.35	3047.05	3252.28	12.4	40.3	71.3	117.567	6.7275	-2.7525	18.47	7.57213	113.788	7.66667	-1.65	19.55	8.02721	104.703	8.10417	-1.1	20.05	8.05253	99.6364	8.73056
8243054	NA	NA	California	78k Eastern Klamath Low Elevation Forests	78 Klamath Mountains/California High North Coast Range	6.2 WESTERN CORDILLERA	6 NORTHWESTERN FORESTED MOUNTAINS	550.9	meters	Klamath Mountains	Klamath Mountains	40.7542	-123.08	c(-123.080117791773, 40.7541619816266)	0.0829313	3.41705	3.12472	3.2475	2.74123	0.00065307	0.00257988	0.00272543	0.00266312	0.00291481	1.37601	5308.72	5619	5769.57	5992.7	579.54	760.6	807.95	918.5	14.4942	4.655	26.18	7.62778	52.7918	15.325	5.65	27.15	8.08187	52.7365	15.7458	6.15	27.6	8.07335	51.311	16.3611
8243058	266281	Slattery Pond	California	78k Eastern Klamath Low Elevation Forests	78 Klamath Mountains/California High North Coast Range	6.2 WESTERN CORDILLERA	6 NORTHWESTERN FORESTED MOUNTAINS	532.92	meters	Klamath Mountains	Klamath Mountains	40.7354	-123.02	c(-123.019723187229, 40.7354036785357)	0.0817016	3.41351	3.12942	3.24245	2.73454	0.000650999	0.00257119	0.00271266	0.00265526	0.00290784	1.37068	5198.85	5518.3	5666.12	5890.37	552.6	739.3	783.6	890	14.1929	4.305	25.955	7.69031	54.3566	15.05	5.25	27.05	8.16723	54.2673	15.4625	5.75	27.5	8.15933	52.8074	16.0806
8243060	NA	NA	California	78k Eastern Klamath Low Elevation Forests	78 Klamath Mountains/California High North Coast Range	6.2 WESTERN CORDILLERA	6 NORTHWESTERN FORESTED MOUNTAINS	955.92	meters	Klamath Mountains	Klamath Mountains	40.6963	-123.075	c(-123.07545953945, 40.6963366779566)	0.071024	3.38187	3.17225	3.19643	2.67352	0.000633001	0.00249186	0.00259628	0.00258363	0.00284422	1.32437	4298.68	4612.5	4764.43	4988	272.145	409.8	455.6	539.8	11.7269	2.1075	23.2925	7.50572	64.2602	12.575	3.15	24.25	7.96014	63.3013	12.9958	3.65	24.7	7.95164	61.2524	13.6111
8265272	264405	Orr Lake	California	4f Low Southern Cascades Mixed Conifer Forest	4 Cascades	6.2 WESTERN CORDILLERA	6 NORTHWESTERN FORESTED MOUNTAINS	1418.18	meters	Cascades	Cascades - General	41.6614	-121.992	c(-121.991784152697, 41.6614189967976)	-0.406542	-0.199685	0.178057	0.418812	0.240993	0.000841192	0.00415209	0.0039623	0.00384089	0.00392861	1.25902	3313.62	3611.45	3788.75	4014.55	434.885	617.5	687.8	775.033	8.87563	-1.105	21.2075	7.85511	89.1914	9.83333	-0.05	22.05	8.29193	84.3247	10.3208	0.6	22.7	8.37742	81.3123	10.9417
8265274	NA	NA	California	4f Low Southern Cascades Mixed Conifer Forest	4 Cascades	6.2 WESTERN CORDILLERA	6 NORTHWESTERN FORESTED MOUNTAINS	1421.18	meters	Cascades	Cascades - General	41.6517	-121.997	c(-121.997310047179, 41.6516596083112)	-0.407122	-0.195716	0.178618	0.417718	0.24694	0.000843273	0.00415764	0.00396958	0.00384901	0.00393319	1.26256	3363.78	3674.1	3852.12	4078.17	451.925	641.9	712.2	799.433	9.03167	-0.92	21.3525	7.85008	87.5582	10.0083	0.15	22.25	8.3024	82.9549	10.4958	0.8	22.9	8.38791	80.0514	11.1167
8306688	262405	Lake Lee	California	78q Outer North Coast Ranges	78 Klamath Mountains/California High North Coast Range	6.2 WESTERN CORDILLERA	6 NORTHWESTERN FORESTED MOUNTAINS	594.27	meters	Klamath Mountains	Klamath Mountains	39.3827	-123.192	c(-123.192366984099, 39.3826885003805)	0.0761818	3.39984	3.15143	3.21876	2.7032	0.000641612	0.00252916	0.00265286	0.0026184	0.002875	1.34657	4713.14	5027.5	5159.82	5382	188.812	314	356.8	442.033	12.8733	4.97	21.9525	6.00797	46.7933	13.7167	6.15	22.85	6.29781	45.9136	14.0875	6.55	23.3	6.31904	44.8828	14.7
8306692	NA	NA	California	78q Outer North Coast Ranges	78 Klamath Mountains/California High North Coast Range	6.2 WESTERN CORDILLERA	6 NORTHWESTERN FORESTED MOUNTAINS	462.73	meters	Klamath Mountains	Klamath Mountains	39.3669	-123.301	c(-123.300619818921, 39.3668846301107)	0.0777251	3.40475	3.14533	3.22532	2.71191	0.0006442	0.00254024	0.00266943	0.00262861	0.00288406	1.35324	4842.11	5161	5292.83	5513.87	161.155	277.1	322.9	409.2	13.2296	5.8475	21.515	5.53684	41.9593	14.0833	7.05	22.45	5.77004	40.9707	14.4542	7.45	22.9	5.80782	40.2007	15.0639
8267637	NA	NA	California	78q Outer North Coast Ranges	78 Klamath Mountains/California High North Coast Range	6.2 WESTERN CORDILLERA	6 NORTHWESTERN FORESTED MOUNTAINS	324.65	meters	Klamath Mountains	Klamath Mountains	39.3594	-123.105	c(-123.105254061206, 39.3594022298472)	0.0834749	3.42055	3.12289	3.24945	2.7439	0.000653914	0.0025822	0.00273041	0.00266616	0.00291747	1.37822	5350.32	5668.3	5804.28	6029.73	392.31	555.1	600.9	711.933	14.6177	6.345	23.9525	6.20999	42.5905	15.4667	7.45	24.95	6.5352	42.2534	15.85	7.85	25.4	6.56028	41.4102	16.4722
8267639	237177	Walker Lake	California	78q Outer North Coast Ranges	78 Klamath Mountains/California High North Coast Range	6.2 WESTERN CORDILLERA	6 NORTHWESTERN FORESTED MOUNTAINS	389.82	meters	Klamath Mountains	Klamath Mountains	39.3219	-123.345	c(-123.345244645498, 39.3218832965497)	0.0779711	3.40566	3.14439	3.22633	2.71325	0.000644608	0.0025419	0.00267199	0.00263018	0.00288545	1.35429	4862.4	5175.9	5309.07	5529.63	142.732	255.5	301.35	388.7	13.2863	6.135	21.2425	5.34898	40.358	14.125	7.25	22.05	5.59271	39.5944	14.5	7.65	22.55	5.6276	38.8308	15.1083
8267641	NA	NA	California	78q Outer North Coast Ranges	78 Klamath Mountains/California High North Coast Range	6.2 WESTERN CORDILLERA	6 NORTHWESTERN FORESTED MOUNTAINS	323.52	meters	Klamath Mountains	Klamath Mountains	39.307	-123.134	c(-123.133653974069, 39.3070233685485)	0.0832466	3.42016	3.12378	3.24849	2.74263	0.00065352	0.00258038	0.00272797	0.00266466	0.00291613	1.37722	5328.63	5655.5	5788.38	6010.8	355.505	518.3	564.1	670.033	14.5598	6.525	23.5475	6.00135	41.3192	15.4333	7.65	24.55	6.29283	40.7743	15.8083	8.05	25	6.32785	40.0458	16.4222
8267645	NA	NA	California	78q Outer North Coast Ranges	78 Klamath Mountains/California High North Coast Range	6.2 WESTERN CORDILLERA	6 NORTHWESTERN FORESTED MOUNTAINS	290.19	meters	Klamath Mountains	Klamath Mountains	39.3017	-123.115	c(-123.114619060755, 39.3016524340219)	0.0854762	3.42628	3.11534	3.25755	2.75464	0.000657281	0.00259609	0.0027509	0.00267876	0.00292866	1.38689	5532.56	5847.8	5980.43	6205.8	431.972	591.6	637.4	758.767	15.1179	6.955	24.2175	6.07558	40.2849	15.9583	8.05	25.15	6.38684	40.022	16.3333	8.45	25.6	6.41525	39.2938	16.9556
8267653	NA	NA	California	78q Outer North Coast Ranges	78 Klamath Mountains/California High North Coast Range	6.2 WESTERN CORDILLERA	6 NORTHWESTERN FORESTED MOUNTAINS	226.41	meters	Klamath Mountains	Klamath Mountains	39.2131	-123.232	c(-123.231589837946, 39.2131353256066)	0.0828525	3.41944	3.12538	3.24676	2.74033	0.000652841	0.00257721	0.00272363	0.00266197	0.0029137	1.37548	5291	5611.9	5739.93	5959.7	262.157	411.1	455.35	557.667	14.4606	7.025	22.45	5.43629	37.6885	15.3167	8.15	23.35	5.69949	37.2111	15.6792	8.55	23.8	5.72965	36.5582	16.2861
8307976	268286	Timber Lake	California	78r High North Coast Ranges	78 Klamath Mountains/California High North Coast Range	6.2 WESTERN CORDILLERA	6 NORTHWESTERN FORESTED MOUNTAINS	1483.98	meters	Klamath Mountains	Klamath Mountains	39.3638	-122.777	c(-122.777287010104, 39.3638413440346)	0.0621551	3.35522	3.21066	3.15519	2.61899	0.000618	0.00241974	0.00249192	0.00251946	0.00278732	1.28579	3624.18	3968.1	4108.58	4341.67	81.895	173.6	202.9	281.7	9.86646	0.895	20.575	7.00316	71.3251	10.8167	2.15	21.85	7.39205	68.3395	11.2042	2.6	22.35	7.41639	66.2649	11.8444
8307978	NA	NA	California	78r High North Coast Ranges	78 Klamath Mountains/California High North Coast Range	6.2 WESTERN CORDILLERA	6 NORTHWESTERN FORESTED MOUNTAINS	1262.4	meters	Klamath Mountains	Klamath Mountains	39.3537	-122.787	c(-122.78701266048, 39.3537034152417)	0.0679768	3.37387	3.18528	3.18245	2.6551	0.000627814	0.00246684	0.00256088	0.00256188	0.00282495	1.31105	4056	4398.1	4539.48	4772.87	160.487	275.1	322.4	412.2	11.0648	2.0025	21.7875	7.03457	63.816	11.9917	3.25	23.05	7.44232	62.0624	12.3833	3.7	23.55	7.47059	60.381	13.025
8307980	258076	Catfish Pond	California	78r High North Coast Ranges	78 Klamath Mountains/California High North Coast Range	6.2 WESTERN CORDILLERA	6 NORTHWESTERN FORESTED MOUNTAINS	1242.48	meters	Klamath Mountains	Klamath Mountains	39.3512	-122.783	c(-122.78309671138, 39.3511771795382)	0.0677797	3.37326	3.18611	3.18155	2.65391	0.000627481	0.00246528	0.00255862	0.00256048	0.00282372	1.31019	4040.98	4389	4527.38	4760.8	158.56	272	317.8	407.1	11.0231	1.95	21.765	7.04574	64.1642	11.9667	3.15	23.05	7.44981	62.2547	12.35	3.55	23.55	7.47959	60.6144	12.9917
8307984	257282	Blue Slides Lake	California	78r High North Coast Ranges	78 Klamath Mountains/California High North Coast Range	6.2 WESTERN CORDILLERA	6 NORTHWESTERN FORESTED MOUNTAINS	1178.16	meters	Klamath Mountains	Klamath Mountains	39.3227	-122.781	c(-122.781422710868, 39.3226500033635)	0.0682839	3.37501	3.18398	3.18384	2.65696	0.000628326	0.00246913	0.00256441	0.00256405	0.00282689	1.31237	4079.1	4428.6	4566.88	4800.27	160.095	278.1	323.9	413.2	11.1292	2.1575	21.775	6.98097	62.9524	12.075	3.35	23.05	7.39694	61.2583	12.4583	3.75	23.55	7.42659	59.6606	13.1
8234450	219405	Black Rock Lake	California	78r High North Coast Ranges	78 Klamath Mountains/California High North Coast Range	6.2 WESTERN CORDILLERA	6 NORTHWESTERN FORESTED MOUNTAINS	1893.81	meters	Klamath Mountains	Klamath Mountains	40.2125	-123.004	c(-123.004232292472, 40.2124957472439)	0.0436198	3.29594	3.29078	3.06905	2.50476	0.000586773	0.00227141	0.00227424	0.00238539	0.0026682	1.20543	2541.13	2836.35	2954.65	3167.02	4.185	9.3	27.9	64.0667	6.49063	-2.7275	17.7425	7.24264	113.111	7.5	-1.15	18.95	7.6386	101.848	7.9125	-0.7	19.4	7.64173	96.8391	8.53889
2705171	NA	NA	California	78q Outer North Coast Ranges	78 Klamath Mountains/California High North Coast Range	6.2 WESTERN CORDILLERA	6 NORTHWESTERN FORESTED MOUNTAINS	869.24	meters	Klamath Mountains	Klamath Mountains	40.3261	-123.457	c(-123.457433891279, 40.3260610724913)	0.0687953	3.37683	3.18188	3.1861	2.65993	0.000629181	0.00247296	0.00257012	0.00256756	0.00282995	1.31457	4117.89	4443.1	4593.18	4821.17	123.905	225.8	262.55	340.733	11.2377	2.8525	21.28	6.46439	57.7431	12.1167	4.05	22.25	6.86259	56.6376	12.5333	4.55	22.65	6.84057	54.6453	13.1611
2705321	227709	Lost Lake	California	78q Outer North Coast Ranges	78 Klamath Mountains/California High North Coast Range	6.2 WESTERN CORDILLERA	6 NORTHWESTERN FORESTED MOUNTAINS	1107.09	meters	Klamath Mountains	Klamath Mountains	40.046	-123.437	c(-123.437242745725, 40.0460199807134)	0.0648895	3.36498	3.19887	3.16784	2.63574	0.000622578	0.00244112	0.00252396	0.00253914	0.00280469	1.29759	3818.16	4147.8	4289.02	4514.2	86.3625	167.4	196.65	266.367	10.4162	2.1525	20.6475	6.54975	63.1022	11.3083	3.55	21.65	6.86314	60.691	11.7	3.95	22.05	6.86214	58.7169	12.3194
2709025	227804	Lowrey Lake	California	78q Outer North Coast Ranges	78 Klamath Mountains/California High North Coast Range	6.2 WESTERN CORDILLERA	6 NORTHWESTERN FORESTED MOUNTAINS	900.17	meters	Klamath Mountains	Klamath Mountains	39.8971	-123.316	c(-123.316422270681, 39.8971447795175)	0.0716044	3.38576	3.17007	3.19874	2.67663	0.000633909	0.00249477	0.0026022	0.00258723	0.00284731	1.32674	4339.17	4653.7	4791.27	5007.1	173.952	274.9	319.2	400.9	11.8452	3.4675	21.9525	6.54875	55.4607	12.6917	4.85	22.85	6.8326	53.8354	13.075	5.25	23.3	6.85323	52.4552	13.6694
8296909	261574	Howard Lake	California	78r High North Coast Ranges	78 Klamath Mountains/California High North Coast Range	6.2 WESTERN CORDILLERA	6 NORTHWESTERN FORESTED MOUNTAINS	1173.98	meters	Klamath Mountains	Klamath Mountains	39.8801	-122.989	c(-122.989161268918, 39.8800503315957)	0.0684345	3.37475	3.18327	3.18458	2.65785	0.000628605	0.00247092	0.00256636	0.0025652	0.00282783	1.31307	4093.29	4419.9	4556.73	4780.4	189.057	299.7	344	429.733	11.1648	1.8925	22.2425	7.20168	64.7796	12.05	3.25	23.35	7.58324	62.9314	12.4292	3.65	23.8	7.60401	61.2306	13.0444
8296729	261052	Hammerhorn Lake	California	78r High North Coast Ranges	78 Klamath Mountains/California High North Coast Range	6.2 WESTERN CORDILLERA	6 NORTHWESTERN FORESTED MOUNTAINS	1069.76	meters	Klamath Mountains	Klamath Mountains	39.9482	-122.99	c(-122.990006727082, 39.9481846041414)	0.0736381	3.39063	3.16152	3.20796	2.68884	0.00063738	0.0025113	0.00262544	0.00260158	0.00286014	1.33565	4508.1	4831.7	4978.62	5201.57	295.035	446.2	493.55	577.233	12.3033	3.0025	23.47	7.24811	59.1339	13.175	4.35	24.55	7.63855	57.9776	13.5833	4.8	25.05	7.65312	56.3898	14.1972
8306682	236694	Twin Lakes	California	78q Outer North Coast Ranges	78 Klamath Mountains/California High North Coast Range	6.2 WESTERN CORDILLERA	6 NORTHWESTERN FORESTED MOUNTAINS	484.74	meters	Klamath Mountains	Klamath Mountains	39.4317	-123.37	c(-123.369912348153, 39.4316754096433)	0.076729	3.40194	3.14932	3.22104	2.70624	0.000642517	0.00253279	0.0026586	0.00262194	0.00287814	1.34891	4756.97	5075.4	5208.73	5429.33	121.2	228.1	272.45	357.233	12.9971	5.9075	21.005	5.34556	41.2328	13.85	7.15	21.85	5.5922	40.3769	14.225	7.5	22.35	5.62714	39.5791	14.8333
8306684	NA	NA	California	78q Outer North Coast Ranges	78 Klamath Mountains/California High North Coast Range	6.2 WESTERN CORDILLERA	6 NORTHWESTERN FORESTED MOUNTAINS	580.02	meters	Klamath Mountains	Klamath Mountains	39.4174	-123.279	c(-123.278526499653, 39.417361713862)	0.0766142	3.40136	3.14973	3.22058	2.70562	0.000642333	0.00253216	0.00265746	0.00262123	0.00287751	1.34843	4748.45	5063.8	5195.83	5415.93	160.41	277.3	321.55	406.3	12.9719	5.4025	21.57	5.70834	44.1196	13.8167	6.65	22.45	5.98351	43.3065	14.1875	7	22.9	6.013	42.4059	14.7944
8240920	228708	Mill Creek Lakes	California	78m Marble/Salmon Mountains-Trinity Alps	78 Klamath Mountains/California High North Coast Range	6.2 WESTERN CORDILLERA	6 NORTHWESTERN FORESTED MOUNTAINS	1627.42	meters	Klamath Mountains	Klamath Mountains	41.1143	-123.493	c(-123.493018520185, 41.1143139750893)	0.042289	3.28698	3.3001	3.05902	2.49144	0.000584589	0.00225531	0.00224893	0.00236979	0.00265443	1.19977	2439.16	2701.95	2829.4	3051.92	0.6975	0	4.65	37.2	6.27479	-2.43	17.0775	6.85915	110.693	7.19167	-0.95	17.95	7.19766	100.083	7.62083	-0.45	18.45	7.22287	95.0607	8.25833
8240924	224640	Grizzly Lake	California	78o Klamath Subalpine	78 Klamath Mountains/California High North Coast Range	6.2 WESTERN CORDILLERA	6 NORTHWESTERN FORESTED MOUNTAINS	2166.66	meters	Klamath Mountains	Klamath Mountains	41.01	-123.05	c(-123.049865626294, 41.0100332030839)	0.0228617	3.24134	3.3634	2.99102	2.40103	0.000551909	0.0021373	0.00207695	0.00226395	0.00256001	1.11564	1840.01	2109.8	2209.4	2361.1	0	0	0	0	3.39417	-6.05	15.1225	7.55506	234.949	4.35833	-4.75	16.15	7.96498	182.753	4.8	-4.25	16.7	7.9963	167.951	5.425
8265742	NA	NA	California	78o Klamath Subalpine	78 Klamath Mountains/California High North Coast Range	6.2 WESTERN CORDILLERA	6 NORTHWESTERN FORESTED MOUNTAINS	2177.14	meters	Klamath Mountains	Klamath Mountains	41.3205	-122.509	c(-122.508739513753, 41.3204871545013)	0.0255343	3.24679	3.35277	3.00255	2.41633	0.000556465	0.00215798	0.00210582	0.0022819	0.00257619	1.12734	1928.27	2238.1	2348.45	2507.32	0	0	0	10.3333	3.76042	-5.825	15.6625	7.64098	211.131	4.84167	-4.55	16.85	8.09315	167.156	5.3125	-4	17.45	8.16396	154.772	5.94444
8265752	255079	Trinity Lake	California	78k Eastern Klamath Low Elevation Forests	78 Klamath Mountains/California High North Coast Range	6.2 WESTERN CORDILLERA	6 NORTHWESTERN FORESTED MOUNTAINS	721.86	meters	Klamath Mountains	Klamath Mountains	41.004	-122.648	c(-122.647678157456, 41.0040029630058)	0.0805161	3.40956	3.13389	3.23773	2.72832	0.000649021	0.00256312	0.00270051	0.00264792	0.00290145	1.36558	5095.63	5461.1	5628.93	5858.8	564.062	766.8	826.35	935.767	13.9081	3.945	26.135	7.94882	57.3207	14.8917	5.05	27.35	8.43375	56.634	15.3583	5.6	27.9	8.4707	55.1974	15.9917
8265754	255079	Trinity Lake	California	78k Eastern Klamath Low Elevation Forests	78 Klamath Mountains/California High North Coast Range	6.2 WESTERN CORDILLERA	6 NORTHWESTERN FORESTED MOUNTAINS	724.43	meters	Klamath Mountains	Klamath Mountains	41.0031	-122.622	c(-122.621752793235, 41.0031379040637)	0.0801107	3.40834	3.13547	3.23602	2.72605	0.00064834	0.00256023	0.00269622	0.00264526	0.00289908	1.36382	5060.05	5421.3	5587.77	5818.13	551.3	751.5	811.05	918.4	13.8108	3.835	26.0225	7.94469	57.6956	14.7833	4.95	27.25	8.4278	57.0088	15.2458	5.5	27.8	8.4694	55.5951	15.8806
8265756	NA	NA	California	78k Eastern Klamath Low Elevation Forests	78 Klamath Mountains/California High North Coast Range	6.2 WESTERN CORDILLERA	6 NORTHWESTERN FORESTED MOUNTAINS	754.81	meters	Klamath Mountains	Klamath Mountains	41	-122.657	c(-122.657214161921, 40.9999760151639)	0.0791959	3.40573	3.13904	3.23219	2.72097	0.000646796	0.00255358	0.00268651	0.0026393	0.00289379	1.35985	4980.37	5345.1	5513.07	5743	525.595	727.1	786.65	888.833	13.5925	3.6525	25.81	7.93986	58.5905	14.575	4.75	27.05	8.4185	57.7599	15.0417	5.3	27.6	8.45524	56.2587	15.675
8241882	220113	Bull Lake	California	78o Klamath Subalpine	78 Klamath Mountains/California High North Coast Range	6.2 WESTERN CORDILLERA	6 NORTHWESTERN FORESTED MOUNTAINS	2094.54	meters	Klamath Mountains	Klamath Mountains	41.3188	-122.595	c(-122.594768044316, 41.3188335003216)	0.0268937	3.25112	3.34709	3.00865	2.42443	0.000558744	0.00216844	0.00212125	0.00229138	0.00258462	1.13321	1977.37	2290.1	2400.5	2563.45	0	0	0	17.5667	3.94813	-5.7375	15.9825	7.71177	201.695	5.04167	-4.45	17.15	8.16706	161.991	5.5125	-3.9	17.8	8.24074	150.476	6.14722
8259001	268107	Taylor Lake	California	78o Klamath Subalpine	78 Klamath Mountains/California High North Coast Range	6.2 WESTERN CORDILLERA	6 NORTHWESTERN FORESTED MOUNTAINS	1979.97	meters	Klamath Mountains	Klamath Mountains	41.3613	-122.969	c(-122.968618931597, 41.3613014215754)	0.030787	3.25938	3.33591	3.02056	2.44021	0.000565319	0.0021894	0.00215162	0.00230993	0.00260103	1.15012	2079.15	2351.4	2466.22	2639.87	0	0	0	22.7333	4.50521	-5.0475	16.3575	7.56008	171.877	5.48333	-3.85	17.35	7.97203	145.387	5.9625	-3.25	17.95	8.02854	135.449	6.59444
8259003	261401	Hogan Lake	California	78m Marble/Salmon Mountains-Trinity Alps	78 Klamath Mountains/California High North Coast Range	6.2 WESTERN CORDILLERA	6 NORTHWESTERN FORESTED MOUNTAINS	1814.57	meters	Klamath Mountains	Klamath Mountains	41.347	-122.991	c(-122.991064927001, 41.3470465407005)	0.0338035	3.26735	3.3251	3.03218	2.45564	0.000570394	0.00220949	0.00218098	0.00232801	0.00261712	1.16318	2181.61	2447.7	2570.97	2752.7	0.3875	0	6.2	36.1667	4.95104	-4.595	16.7825	7.55513	155.611	5.90833	-3.45	17.85	7.99596	135.334	6.37917	-2.85	18.45	8.04442	126.739	7.01389
8259011	257073	Bingham Lake	California	78o Klamath Subalpine	78 Klamath Mountains/California High North Coast Range	6.2 WESTERN CORDILLERA	6 NORTHWESTERN FORESTED MOUNTAINS	2154.86	meters	Klamath Mountains	Klamath Mountains	41.2757	-122.951	c(-122.951087193773, 41.2757295556542)	0.0227133	3.24087	3.36173	2.99286	2.40345	0.000551703	0.00214115	0.00208146	0.00226682	0.00256267	1.11509	1853.39	2134.4	2241.7	2396.02	0	0	0	4.13333	3.375	-6.33	15.375	7.68407	238.335	4.375	-5.15	16.45	8.10669	185.296	4.85	-4.55	17.05	8.15889	169.747	5.48889
8259015	260154	Fish Lake	California	78m Marble/Salmon Mountains-Trinity Alps	78 Klamath Mountains/California High North Coast Range	6.2 WESTERN CORDILLERA	6 NORTHWESTERN FORESTED MOUNTAINS	1824.68	meters	Klamath Mountains	Klamath Mountains	41.1933	-122.962	c(-122.961958206204, 41.1932728805603)	0.0403617	3.28648	3.29973	3.05947	2.49189	0.00058141	0.00225626	0.00224992	0.00237048	0.00265492	1.19155	2441.72	2727.15	2858.85	3054.43	5.6575	9.3	44.95	86.7667	5.96688	-3.6575	17.9125	7.65426	129.943	6.94167	-2.45	18.95	8.08269	116.437	7.41667	-1.9	19.55	8.13821	110.132	8.05556
8259017	262844	Long Gulch Lake	California	78o Klamath Subalpine	78 Klamath Mountains/California High North Coast Range	6.2 WESTERN CORDILLERA	6 NORTHWESTERN FORESTED MOUNTAINS	1953.76	meters	Klamath Mountains	Klamath Mountains	41.1916	-122.919	c(-122.919060157123, 41.1915621968984)	0.0338738	3.26997	3.32261	3.03487	2.45924	0.000570474	0.00221367	0.00218776	0.0023322	0.00262084	1.16341	2205.66	2484.5	2604.62	2786.43	0.5425	0	12.4	45.4667	4.95875	-4.77	17.0425	7.73993	159.032	5.96667	-3.55	18.05	8.16855	136.903	6.4375	-2.95	18.65	8.21473	128.241	7.07778
8259029	263009	Lower Caribou Lake	California	78o Klamath Subalpine	78 Klamath Mountains/California High North Coast Range	6.2 WESTERN CORDILLERA	6 NORTHWESTERN FORESTED MOUNTAINS	1985.23	meters	Klamath Mountains	Klamath Mountains	41.028	-122.977	c(-122.976678853425, 41.028012354567)	0.0358457	3.27579	3.3159	3.04206	2.46879	0.000573782	0.00222571	0.002206	0.00234339	0.00263073	1.17193	2272.53	2548.3	2668.47	2849.2	0.62	0	12.4	44.4333	5.25813	-4.305	17.14	7.65495	148.31	6.24167	-3.05	18.25	8.0909	129.627	6.69167	-2.5	18.8	8.12909	121.994	7.31944
8259031	258000	Caribou Lake	California	78o Klamath Subalpine	78 Klamath Mountains/California High North Coast Range	6.2 WESTERN CORDILLERA	6 NORTHWESTERN FORESTED MOUNTAINS	2080.43	meters	Klamath Mountains	Klamath Mountains	41.02	-122.977	c(-122.976682629421, 41.0199752481056)	0.0299694	3.26043	3.33703	3.01933	2.4386	0.000563884	0.00218641	0.00214858	0.002308	0.00259921	1.14646	2068.8	2339.2	2445.6	2613.82	0	0	0	16.5333	4.38417	-5.175	16.255	7.65662	179.682	5.35	-3.95	17.35	8.08073	151.042	5.79167	-3.45	17.9	8.11762	140.931	6.41944
8259033	262025	Josephine Lake	California	78m Marble/Salmon Mountains-Trinity Alps	78 Klamath Mountains/California High North Coast Range	6.2 WESTERN CORDILLERA	6 NORTHWESTERN FORESTED MOUNTAINS	1774.43	meters	Klamath Mountains	Klamath Mountains	41.018	-122.946	c(-122.945577113077, 41.0179673989837)	0.0416552	3.29164	3.29412	3.06548	2.49987	0.000583565	0.00226615	0.00226518	0.00237983	0.00266316	1.19711	2503.31	2794.15	2918.2	3111.23	7.3625	18.6	51.15	92.9	6.17458	-3.4175	18.1	7.68678	126.09	7.15833	-2.25	19.15	8.12163	113.457	7.60417	-1.7	19.7	8.16541	107.717	8.23333
8245360	225649	Horseshoe Lake	California	78o Klamath Subalpine	78 Klamath Mountains/California High North Coast Range	6.2 WESTERN CORDILLERA	6 NORTHWESTERN FORESTED MOUNTAINS	2093.38	meters	Klamath Mountains	Klamath Mountains	40.9932	-122.911	c(-122.911128527513, 40.9932315146252)	0.0280175	3.2567	3.34268	3.01328	2.43059	0.000560581	0.00217563	0.00213324	0.00229859	0.00259085	1.13797	2016.97	2302.5	2402.85	2566.95	0	0	0	14.4667	4.10396	-5.505	16.075	7.72968	194.613	5.11667	-4.25	17.15	8.16805	159.636	5.55	-3.75	17.7	8.20638	148.715	6.18333
8245368	NA	NA	California	78o Klamath Subalpine	78 Klamath Mountains/California High North Coast Range	6.2 WESTERN CORDILLERA	6 NORTHWESTERN FORESTED MOUNTAINS	2230.07	meters	Klamath Mountains	Klamath Mountains	40.9657	-123.001	c(-123.000616649789, 40.9656939075216)	0.0257334	3.24922	3.35289	3.00228	2.41598	0.00055674	0.0021567	0.00210548	0.00228148	0.00257559	1.12808	1927.76	2201.5	2299.55	2457.32	0	0	0	4.13333	3.78521	-5.685	15.5625	7.58866	208.973	4.75833	-4.45	16.65	8.00482	168.227	5.19583	-3.9	17.15	8.03359	155.673	5.81944
8245370	233338	Smith Lake	California	78o Klamath Subalpine	78 Klamath Mountains/California High North Coast Range	6.2 WESTERN CORDILLERA	6 NORTHWESTERN FORESTED MOUNTAINS	2114.75	meters	Klamath Mountains	Klamath Mountains	40.9639	-122.995	c(-122.994846237777, 40.9638871393378)	0.0276063	3.25403	3.34616	3.00952	2.42558	0.000559896	0.00216929	0.00212379	0.00229274	0.00258561	1.1362	1986.45	2259.7	2359.95	2522.05	0	0	0	8.26667	4.04688	-5.4475	15.8325	7.60099	194.618	5.01667	-4.25	16.95	8.02885	160.044	5.45417	-3.7	17.45	8.04806	148.485	6.075
8245372	260755	Granite Lake	California	78n Scott Mountains	78 Klamath Mountains/California High North Coast Range	6.2 WESTERN CORDILLERA	6 NORTHWESTERN FORESTED MOUNTAINS	1816.39	meters	Klamath Mountains	Klamath Mountains	40.9525	-122.858	c(-122.857685527655, 40.9525339689529)	0.0432743	3.29689	3.28742	3.07267	2.50944	0.000586272	0.00227837	0.00228337	0.00239103	0.00267314	1.20409	2578.42	2882.65	3002.1	3200.57	11.47	43.4	72.85	116.567	6.43813	-3.2	18.4375	7.75512	121.837	7.45	-2.05	19.65	8.22458	110.397	7.88333	-1.5	20.15	8.2434	104.871	8.51667
8245376	218168	Alpine Lake	California	78m Marble/Salmon Mountains-Trinity Alps	78 Klamath Mountains/California High North Coast Range	6.2 WESTERN CORDILLERA	6 NORTHWESTERN FORESTED MOUNTAINS	1874.45	meters	Klamath Mountains	Klamath Mountains	40.9431	-122.991	c(-122.991285097635, 40.9430549785062)	0.0360962	3.27636	3.31564	3.04233	2.46912	0.000574194	0.00222603	0.00220671	0.0023438	0.00263104	1.173	2275.27	2545.1	2663.68	2841.93	0.3875	0	7.75	38.2333	5.29604	-4.1975	17.0775	7.60007	146.216	6.25	-3.05	18.15	8.04024	128.644	6.69167	-2.5	18.65	8.06064	120.965	7.31389
8245380	235753	Summit Lake	California	78o Klamath Subalpine	78 Klamath Mountains/California High North Coast Range	6.2 WESTERN CORDILLERA	6 NORTHWESTERN FORESTED MOUNTAINS	2287.85	meters	Klamath Mountains	Klamath Mountains	40.9388	-122.897	c(-122.89690917074, 40.9387682836748)	0.0242876	3.24718	3.35603	2.99895	2.41159	0.000554285	0.00215067	0.00209695	0.0022763	0.00257103	1.12177	1900.71	2186.4	2286	2441.67	0	0	0	4.13333	3.58563	-5.9675	15.495	7.69208	225.192	4.60833	-4.75	16.65	8.13371	176.5	5.05	-4.2	17.2	8.16372	162.851	5.67778
8256501	221898	Cuddihy Lakes	California	78m Marble/Salmon Mountains-Trinity Alps	78 Klamath Mountains/California High North Coast Range	6.2 WESTERN CORDILLERA	6 NORTHWESTERN FORESTED MOUNTAINS	1715.59	meters	Klamath Mountains	Klamath Mountains	41.5495	-123.325	c(-123.32464833925, 41.5494641165432)	0.0380985	3.27536	3.31462	3.04341	2.47057	0.000577598	0.00222884	0.00220946	0.00234549	0.00263266	1.18174	2286.06	2543.25	2668.9	2860.57	0.31	0	1.55	28.9333	5.60833	-3.3625	16.765	7.10204	128.622	6.49167	-2.05	17.55	7.46306	114.964	6.9375	-1.55	18.15	7.51609	108.74	7.56111
8256503	NA	NA	California	78m Marble/Salmon Mountains-Trinity Alps	78 Klamath Mountains/California High North Coast Range	6.2 WESTERN CORDILLERA	6 NORTHWESTERN FORESTED MOUNTAINS	1718.52	meters	Klamath Mountains	Klamath Mountains	41.5466	-123.323	c(-123.322980708387, 41.5466101559626)	0.0380985	3.27536	3.31462	3.04341	2.47057	0.000577598	0.00222884	0.00220946	0.00234549	0.00263266	1.18174	2286.06	2543.25	2668.9	2860.57	0.31	0	1.55	28.9333	5.60833	-3.3625	16.765	7.10204	128.622	6.49167	-2.05	17.55	7.46306	114.964	6.9375	-1.55	18.15	7.51609	108.74	7.56111
8256505	256923	Big Elk Lake	California	78m Marble/Salmon Mountains-Trinity Alps	78 Klamath Mountains/California High North Coast Range	6.2 WESTERN CORDILLERA	6 NORTHWESTERN FORESTED MOUNTAINS	1803.32	meters	Klamath Mountains	Klamath Mountains	41.5461	-123.224	c(-123.224308113296, 41.5460696533703)	0.037646	3.27486	3.31541	3.04257	2.46943	0.000576849	0.00222733	0.00220731	0.00234418	0.00263146	1.17981	2277.86	2534.15	2661.3	2848.43	0.31	0	3.1	29.9667	5.53833	-3.535	16.7825	7.16846	131.526	6.425	-2.25	17.65	7.54371	117.412	6.875	-1.75	18.25	7.59981	110.965	7.49444
8256511	230808	Pleasant Lake	California	78m Marble/Salmon Mountains-Trinity Alps	78 Klamath Mountains/California High North Coast Range	6.2 WESTERN CORDILLERA	6 NORTHWESTERN FORESTED MOUNTAINS	1680.72	meters	Klamath Mountains	Klamath Mountains	41.5296	-123.318	c(-123.318108982096, 41.5296074426034)	0.0384925	3.27656	3.31301	3.04514	2.47286	0.000578262	0.00223183	0.00221384	0.00234818	0.00263504	1.18345	2302.49	2558.55	2684.2	2876.8	0.465	0	3.1	31	5.67021	-3.3075	16.83	7.10463	127.222	6.55	-1.95	17.65	7.46787	114.013	6.99583	-1.45	18.25	7.52066	107.892	7.61944
8256515	225543	Hooligan Lake	California	78m Marble/Salmon Mountains-Trinity Alps	78 Klamath Mountains/California High North Coast Range	6.2 WESTERN CORDILLERA	6 NORTHWESTERN FORESTED MOUNTAINS	1570.32	meters	Klamath Mountains	Klamath Mountains	41.5169	-123.312	c(-123.312214024075, 41.5169022090473)	0.0428994	3.28975	3.29477	3.06472	2.49887	0.000585685	0.00226576	0.00226339	0.00237865	0.00266219	1.20255	2496.9	2757.25	2883.6	3093.35	3.4875	0	23.25	59.9333	6.37958	-2.645	17.56	7.13283	113.149	7.25833	-1.35	18.35	7.49357	103.241	7.70417	-0.85	18.95	7.54654	98.2433	8.32778
8256517	263152	Man Eaten Lake	California	78m Marble/Salmon Mountains-Trinity Alps	78 Klamath Mountains/California High North Coast Range	6.2 WESTERN CORDILLERA	6 NORTHWESTERN FORESTED MOUNTAINS	1885.42	meters	Klamath Mountains	Klamath Mountains	41.5058	-123.13	c(-123.12958323646, 41.5057593699316)	0.029796	3.25363	3.34409	3.01175	2.42851	0.000563645	0.00217419	0.0021294	0.00229621	0.00258879	1.14581	2005.26	2256.5	2372.05	2543.35	0	0	0	6.2	4.36167	-4.8075	15.7575	7.25503	170.916	5.25833	-3.55	16.65	7.64906	145.465	5.725	-3	17.25	7.70645	135.429	6.34444
8286950	NA	NA	California	78q Outer North Coast Ranges	78 Klamath Mountains/California High North Coast Range	6.2 WESTERN CORDILLERA	6 NORTHWESTERN FORESTED MOUNTAINS	519.46	meters	Klamath Mountains	Klamath Mountains	39.6984	-123.524	c(-123.523885938794, 39.6984369205751)	0.0768199	3.40246	3.14895	3.22143	2.70675	0.000642663	0.00253335	0.00265959	0.00262255	0.00287866	1.34929	4764.44	5081.9	5213.62	5431.63	119.242	222.1	264.9	348.133	13.0169	6.2125	20.985	5.25657	40.4756	13.8667	7.45	21.85	5.49361	39.6173	14.2375	7.8	22.3	5.52647	38.8367	14.8389
8286954	NA	NA	California	78q Outer North Coast Ranges	78 Klamath Mountains/California High North Coast Range	6.2 WESTERN CORDILLERA	6 NORTHWESTERN FORESTED MOUNTAINS	511.77	meters	Klamath Mountains	Klamath Mountains	39.6769	-123.502	c(-123.501616663594, 39.6768955932596)	0.0768237	3.40245	3.14894	3.22144	2.70677	0.00064267	0.00253339	0.00265963	0.00262257	0.00287867	1.34931	4764.81	5081.8	5212.12	5430.6	120.775	222.1	264.9	348.133	13.0179	6.1625	21.0125	5.27731	40.6337	13.8667	7.35	21.85	5.51211	39.7508	14.2333	7.7	22.3	5.54976	39.0103	14.8361
8286958	NA	NA	California	78q Outer North Coast Ranges	78 Klamath Mountains/California High North Coast Range	6.2 WESTERN CORDILLERA	6 NORTHWESTERN FORESTED MOUNTAINS	580.66	meters	Klamath Mountains	Klamath Mountains	39.6675	-123.528	c(-123.528276543948, 39.667480384779)	0.0752466	3.39782	3.15527	3.21464	2.69776	0.000640011	0.00252164	0.00264243	0.00261199	0.00286927	1.34247	4632.52	4950.7	5082.62	5299.7	99.24	194.5	232.8	313.533	12.655	5.885	20.7175	5.29522	41.9353	13.5083	7.05	21.55	5.52851	40.9267	13.8792	7.4	22	5.56133	40.092	14.4778
8286960	NA	NA	California	78q Outer North Coast Ranges	78 Klamath Mountains/California High North Coast Range	6.2 WESTERN CORDILLERA	6 NORTHWESTERN FORESTED MOUNTAINS	520.65	meters	Klamath Mountains	Klamath Mountains	39.6566	-123.492	c(-123.492464783956, 39.6566023709337)	0.076349	3.40104	3.15083	3.21941	2.70408	0.00064187	0.00252988	0.00265448	0.0026194	0.00287587	1.34725	4724.73	5045.2	5175.58	5394.07	112.392	212.9	254.2	336.933	12.9081	6.0575	20.895	5.27627	40.9696	13.7667	7.25	21.75	5.51211	40.0395	14.1333	7.6	22.2	5.54976	39.2867	14.7361
24093630	NA	NA	Oregon	4e High Southern Cascades Montane Forest	4 Cascades	6.2 WESTERN CORDILLERA	6 NORTHWESTERN FORESTED MOUNTAINS	1694.67	meters	Cascades	Cascades - General	42.692	-122.151	c(-122.151407902111, 42.6919967699577)	-0.39293	-0.297066	0.176004	0.453514	0.0967701	0.000792396	0.00401582	0.00377874	0.00363951	0.00381757	1.17602	2288.28	2556.15	2690.95	2896.7	124.222	217	267.75	347.7	5.55458	-3.6325	17.3525	7.42506	135.253	6.49167	-2.15	18.15	7.83192	120.646	6.9875	-1.6	18.8	7.85864	113.009	7.65556
24093636	NA	NA	Oregon	4e High Southern Cascades Montane Forest	4 Cascades	6.2 WESTERN CORDILLERA	6 NORTHWESTERN FORESTED MOUNTAINS	1787.7	meters	Cascades	Cascades - General	42.6068	-122.193	c(-122.193079987719, 42.6067804185907)	-0.390253	-0.313676	0.174535	0.458294	0.0722089	0.000782798	0.00399257	0.00374803	0.00360581	0.00379867	1.15969	2148.58	2417.4	2546.72	2743.4	91.25	179.8	223.05	296.5	4.97438	-4.25	16.7525	7.43311	151.644	5.91667	-2.85	17.55	7.83539	132.429	6.41667	-2.3	18.2	7.8659	123.297	7.09722
24093640	NA	NA	Oregon	4e High Southern Cascades Montane Forest	4 Cascades	6.2 WESTERN CORDILLERA	6 NORTHWESTERN FORESTED MOUNTAINS	1814.45	meters	Cascades	Cascades - General	42.606	-122.198	c(-122.197987852849, 42.6060128032943)	-0.390253	-0.313676	0.174535	0.458294	0.0722089	0.000782798	0.00399257	0.00374803	0.00360581	0.00379867	1.15969	2148.58	2417.4	2546.72	2743.4	91.25	179.8	223.05	296.5	4.97438	-4.25	16.7525	7.43311	151.644	5.91667	-2.85	17.55	7.83539	132.429	6.41667	-2.3	18.2	7.8659	123.297	7.09722
24093646	NA	NA	Oregon	4d Cascade Subalpine/Alpine	4 Cascades	6.2 WESTERN CORDILLERA	6 NORTHWESTERN FORESTED MOUNTAINS	1829.46	meters	Cascades	Cascades - General	42.5996	-122.203	c(-122.203166731915, 42.5996210110697)	-0.388448	-0.324788	0.173714	0.461828	0.0556977	0.000776326	0.00397702	0.00372737	0.00358301	0.00378596	1.14868	2059.95	2322.9	2446.03	2637.93	72.9125	158.1	196.85	268.833	4.59563	-4.6225	16.3625	7.42917	164.514	5.525	-3.25	17.25	7.84893	142.062	6.025	-2.7	17.9	7.87956	131.646	6.70833
24093650	NA	NA	Oregon	4e High Southern Cascades Montane Forest	4 Cascades	6.2 WESTERN CORDILLERA	6 NORTHWESTERN FORESTED MOUNTAINS	1814.56	meters	Cascades	Cascades - General	42.5983	-122.199	c(-122.198763007404, 42.5982686507934)	-0.390367	-0.312865	0.174616	0.458134	0.0733862	0.000783207	0.00399371	0.00374952	0.0036074	0.00379957	1.16038	2155.22	2423.5	2551.32	2748.53	92.7225	182.9	226.15	300.633	4.99875	-4.2325	16.775	7.43507	150.945	5.93333	-2.85	17.65	7.84449	132.211	6.42917	-2.3	18.3	7.87734	123.219	7.11111
24093660	NA	NA	Oregon	4d Cascade Subalpine/Alpine	4 Cascades	6.2 WESTERN CORDILLERA	6 NORTHWESTERN FORESTED MOUNTAINS	1887.09	meters	Cascades	Cascades - General	42.5933	-122.205	c(-122.204703742395, 42.5932627845048)	-0.388448	-0.324788	0.173714	0.461828	0.0556977	0.000776326	0.00397702	0.00372737	0.00358301	0.00378596	1.14868	2059.95	2322.9	2446.03	2637.93	72.9125	158.1	196.85	268.833	4.59563	-4.6225	16.3625	7.42917	164.514	5.525	-3.25	17.25	7.84893	142.062	6.025	-2.7	17.9	7.87956	131.646	6.70833
24093664	NA	NA	Oregon	4e High Southern Cascades Montane Forest	4 Cascades	6.2 WESTERN CORDILLERA	6 NORTHWESTERN FORESTED MOUNTAINS	1810.76	meters	Cascades	Cascades - General	42.5876	-122.191	c(-122.190820880393, 42.5875966664486)	-0.39083	-0.309634	0.17481	0.45709	0.078187	0.000784867	0.00399823	0.00375556	0.00361404	0.00380327	1.16321	2181.76	2453.9	2581.78	2779.93	98.45	189.1	233.85	308.833	5.09771	-4.1675	16.8875	7.45129	148.268	6.04167	-2.75	17.75	7.85753	130.056	6.53333	-2.2	18.4	7.88639	121.364	7.21389
24093672	NA	NA	Oregon	4e High Southern Cascades Montane Forest	4 Cascades	6.2 WESTERN CORDILLERA	6 NORTHWESTERN FORESTED MOUNTAINS	1827.92	meters	Cascades	Cascades - General	42.5849	-122.193	c(-122.193250304867, 42.584876120702)	-0.389504	-0.318064	0.174099	0.459643	0.065674	0.000780114	0.00398643	0.00373993	0.00359682	0.00379364	1.15512	2113.2	2380.7	2505.43	2699.73	83.515	170.5	210.75	284.233	4.81625	-4.43	16.5875	7.44081	156.993	5.75	-3.05	17.45	7.84764	136.481	6.24583	-2.5	18.1	7.88003	126.923	6.92778
24093682	NA	NA	Oregon	4e High Southern Cascades Montane Forest	4 Cascades	6.2 WESTERN CORDILLERA	6 NORTHWESTERN FORESTED MOUNTAINS	1823.36	meters	Cascades	Cascades - General	42.5724	-122.197	c(-122.197116324755, 42.5724261404906)	-0.389844	-0.315744	0.174428	0.459062	0.0691119	0.000781333	0.00398968	0.00374416	0.00360149	0.00379628	1.1572	2131.81	2399	2525.28	2721.03	87.0725	173.6	215.35	289.333	4.88792	-4.3825	16.675	7.45049	154.82	5.83333	-2.95	17.45	7.82918	134.215	6.325	-2.4	18.1	7.86533	125.064	7.00556
24093686	NA	NA	Oregon	4e High Southern Cascades Montane Forest	4 Cascades	6.2 WESTERN CORDILLERA	6 NORTHWESTERN FORESTED MOUNTAINS	1827.96	meters	Cascades	Cascades - General	42.5725	-122.202	c(-122.201602381213, 42.5725029908998)	-0.38923	-0.319677	0.174092	0.460248	0.0632789	0.000779129	0.00398418	0.00373687	0.00359346	0.00379179	1.15345	2100.31	2365.6	2490.32	2684.63	80.73	167.4	206.15	279.133	4.75854	-4.505	16.5425	7.44274	158.98	5.70833	-3.05	17.35	7.83099	137.185	6.2	-2.5	18	7.86728	127.648	6.88056
24093694	NA	NA	Oregon	4e High Southern Cascades Montane Forest	4 Cascades	6.2 WESTERN CORDILLERA	6 NORTHWESTERN FORESTED MOUNTAINS	1827.45	meters	Cascades	Cascades - General	42.5685	-122.197	c(-122.196767374259, 42.5684689119182)	-0.389844	-0.315744	0.174428	0.459062	0.0691119	0.000781333	0.00398968	0.00374416	0.00360149	0.00379628	1.1572	2131.81	2399	2525.28	2721.03	87.0725	173.6	215.35	289.333	4.88792	-4.3825	16.675	7.45049	154.82	5.83333	-2.95	17.45	7.82918	134.215	6.325	-2.4	18.1	7.86533	125.064	7.00556
24093698	NA	NA	Oregon	4e High Southern Cascades Montane Forest	4 Cascades	6.2 WESTERN CORDILLERA	6 NORTHWESTERN FORESTED MOUNTAINS	1836.39	meters	Cascades	Cascades - General	42.5679	-122.203	c(-122.202621498532, 42.5679066217468)	-0.38923	-0.319677	0.174092	0.460248	0.0632789	0.000779129	0.00398418	0.00373687	0.00359346	0.00379179	1.15345	2100.31	2365.6	2490.32	2684.63	80.73	167.4	206.15	279.133	4.75854	-4.505	16.5425	7.44274	158.98	5.70833	-3.05	17.35	7.83099	137.185	6.2	-2.5	18	7.86728	127.648	6.88056
24093702	NA	NA	Oregon	4d Cascade Subalpine/Alpine	4 Cascades	6.2 WESTERN CORDILLERA	6 NORTHWESTERN FORESTED MOUNTAINS	1853.95	meters	Cascades	Cascades - General	42.5637	-122.211	c(-122.21126055771, 42.5636530248672)	-0.388304	-0.325349	0.173719	0.462059	0.0548725	0.000775809	0.00397624	0.00372632	0.00358185	0.00378532	1.1478	2055.6	2321.3	2442.18	2633.33	71.7525	155	193.75	265.733	4.56583	-4.6975	16.345	7.44034	165.902	5.51667	-3.25	17.15	7.83991	142.113	6.00833	-2.7	17.8	7.87634	131.924	6.68889
24093706	NA	NA	Oregon	4e High Southern Cascades Montane Forest	4 Cascades	6.2 WESTERN CORDILLERA	6 NORTHWESTERN FORESTED MOUNTAINS	1822.8	meters	Cascades	Cascades - General	42.5507	-122.172	c(-122.171710673184, 42.5507026489738)	-0.390611	-0.310193	0.174763	0.457172	0.0773641	0.00078408	0.00399745	0.00375452	0.00361296	0.00380264	1.16187	2177.15	2447.9	2578.82	2775.03	96.9825	186	229.25	303.733	5.05083	-4.2925	16.865	7.48035	150.311	6.00833	-2.85	17.65	7.86551	130.91	6.50833	-2.25	18.3	7.89178	121.945	7.18333
24093712	NA	NA	Oregon	4d Cascade Subalpine/Alpine	4 Cascades	6.2 WESTERN CORDILLERA	6 NORTHWESTERN FORESTED MOUNTAINS	2035.53	meters	Cascades	Cascades - General	42.5322	-122.138	c(-122.137720544638, 42.5321525740267)	-0.382555	-0.355894	0.171349	0.471199	0.00964776	0.000755195	0.0039335	0.00366972	0.00351972	0.0037505	1.11273	1830.35	2101.1	2208.35	2376.48	31.93	89.9	128.65	188.633	3.425	-6.1025	15.27	7.53771	228.106	4.4	-4.65	16.15	7.92596	180.136	4.89583	-4.05	16.75	7.95499	164.108	5.56944
24093716	NA	NA	Oregon	4d Cascade Subalpine/Alpine	4 Cascades	6.2 WESTERN CORDILLERA	6 NORTHWESTERN FORESTED MOUNTAINS	1981.86	meters	Cascades	Cascades - General	42.5286	-122.133	c(-122.132862360167, 42.5285944965197)	-0.384728	-0.34351	0.172294	0.467523	0.0279864	0.000762986	0.00395083	0.00369271	0.00354491	0.00376462	1.12598	1918.48	2192.8	2301.55	2477.32	45.4925	114.7	153.45	217.433	3.84542	-5.68	15.69	7.5381	201.602	4.81667	-4.25	16.55	7.93569	164.755	5.31667	-3.65	17.15	7.96809	151.15	5.98889
24093720	NA	NA	Oregon	4e High Southern Cascades Montane Forest	4 Cascades	6.2 WESTERN CORDILLERA	6 NORTHWESTERN FORESTED MOUNTAINS	1822.98	meters	Cascades	Cascades - General	42.5217	-122.225	c(-122.224796661122, 42.5217071904812)	-0.39034	-0.312498	0.1748	0.458065	0.0739487	0.000783111	0.00399422	0.00375013	0.00360815	0.00380001	1.16022	2158.31	2426.6	2557.47	2753.67	92.18	182.9	226.15	300.633	4.99333	-4.2975	16.7725	7.4504	151.502	5.93333	-2.95	17.65	7.86116	132.492	6.4375	-2.35	18.3	7.8915	123.306	7.11389
24093732	NA	NA	Oregon	4e High Southern Cascades Montane Forest	4 Cascades	6.2 WESTERN CORDILLERA	6 NORTHWESTERN FORESTED MOUNTAINS	1815.54	meters	Cascades	Cascades - General	42.5121	-122.226	c(-122.226366516674, 42.512101828076)	-0.389154	-0.319853	0.17415	0.460184	0.0630879	0.000778859	0.00398393	0.00373653	0.00359324	0.00379165	1.15299	2098.96	2368.6	2496.38	2689.67	79.3375	167.4	206.15	279.133	4.74292	-4.5525	16.5075	7.44813	159.688	5.70833	-3.15	17.35	7.83691	137.289	6.2125	-2.55	18	7.86678	127.428	6.88889
24093736	NA	NA	Oregon	4e High Southern Cascades Montane Forest	4 Cascades	6.2 WESTERN CORDILLERA	6 NORTHWESTERN FORESTED MOUNTAINS	1846.72	meters	Cascades	Cascades - General	42.5012	-122.226	c(-122.226463595603, 42.5012170929988)	-0.388276	-0.325021	0.1739	0.461936	0.0554152	0.00077571	0.0039767	0.00372687	0.00358259	0.00378574	1.14763	2058.2	2327.4	2451.32	2641.47	71.21	155	193.75	265.733	4.56042	-4.7475	16.3325	7.45175	166.436	5.525	-3.35	17.15	7.84765	142.039	6.02917	-2.75	17.8	7.87787	131.541	6.70556
24093740	NA	NA	Oregon	4e High Southern Cascades Montane Forest	4 Cascades	6.2 WESTERN CORDILLERA	6 NORTHWESTERN FORESTED MOUNTAINS	1844.39	meters	Cascades	Cascades - General	42.4929	-122.224	c(-122.22388416934, 42.4929094012037)	-0.38873	-0.321961	0.173953	0.460839	0.0599425	0.000777336	0.00398098	0.00373263	0.00358891	0.00378922	1.1504	2082.23	2350.3	2476.53	2668.43	75.7775	161.2	199.95	272.933	4.65438	-4.685	16.4375	7.46478	163.232	5.60833	-3.25	17.25	7.8669	140.272	6.1125	-2.65	17.9	7.89705	130.039	6.79167
24093744	NA	NA	Oregon	4e High Southern Cascades Montane Forest	4 Cascades	6.2 WESTERN CORDILLERA	6 NORTHWESTERN FORESTED MOUNTAINS	1889.05	meters	Cascades	Cascades - General	42.4965	-122.243	c(-122.24262632773, 42.4964852710198)	-0.386384	-0.336475	0.173228	0.465796	0.0384037	0.000768927	0.00396067	0.00370554	0.00355901	0.00377264	1.13609	1970.66	2241.8	2353.57	2536.93	54.325	130.2	168.95	236.933	4.17458	-5.1225	15.9225	7.43762	182.127	5.13333	-3.75	16.75	7.84044	152.736	5.63333	-3.15	17.4	7.86615	140.704	6.31111
24093748	NA	NA	Oregon	4e High Southern Cascades Montane Forest	4 Cascades	6.2 WESTERN CORDILLERA	6 NORTHWESTERN FORESTED MOUNTAINS	1768.03	meters	Cascades	Cascades - General	42.4817	-122.268	c(-122.267840760948, 42.4816689059485)	-0.391669	-0.304853	0.175688	0.456017	0.0852919	0.000787875	0.00400492	0.00376415	0.00362359	0.00380874	1.16832	2221.7	2489.15	2623.95	2827.83	102.705	195.3	240.05	316.033	5.27875	-3.9525	16.965	7.39283	141.94	6.225	-2.55	17.85	7.79045	125.148	6.725	-1.95	18.5	7.81656	116.848	7.40278
24093752	NA	NA	Oregon	4e High Southern Cascades Montane Forest	4 Cascades	6.2 WESTERN CORDILLERA	6 NORTHWESTERN FORESTED MOUNTAINS	1752.1	meters	Cascades	Cascades - General	42.4671	-122.255	c(-122.25459324694, 42.4670652923119)	-0.392198	-0.300965	0.17585	0.454717	0.0910559	0.00078977	0.00401036	0.00377145	0.0036316	0.00381318	1.17155	2254.77	2525.75	2660.55	2865.37	111.22	204.6	252.35	330.333	5.39396	-3.88	17.12	7.42456	139.446	6.33333	-2.55	17.95	7.84044	123.796	6.83333	-1.95	18.6	7.86615	115.706	7.51111
24093756	NA	NA	Oregon	4e High Southern Cascades Montane Forest	4 Cascades	6.2 WESTERN CORDILLERA	6 NORTHWESTERN FORESTED MOUNTAINS	1796.49	meters	Cascades	Cascades - General	42.4737	-122.237	c(-122.236609097762, 42.4736950801877)	-0.390561	-0.310865	0.174876	0.457419	0.076429	0.000783901	0.00399651	0.0037532	0.00361161	0.00380192	1.16156	2171.7	2444.9	2577.32	2775.03	93.575	186	229.25	303.733	5.04021	-4.275	16.8	7.45245	150.068	6	-2.85	17.65	7.858	130.967	6.50417	-2.25	18.3	7.88802	121.974	7.18333
24093760	NA	NA	Oregon	4e High Southern Cascades Montane Forest	4 Cascades	6.2 WESTERN CORDILLERA	6 NORTHWESTERN FORESTED MOUNTAINS	1750.6	meters	Cascades	Cascades - General	42.471	-122.273	c(-122.272508697313, 42.4709747698592)	-0.39184	-0.303604	0.175748	0.455552	0.087182	0.000788489	0.00400667	0.00376651	0.00362622	0.00381019	1.16937	2232.3	2504.25	2639.05	2843.87	105.262	198.4	244.65	321.133	5.31604	-3.9225	17.01	7.40193	141.109	6.275	-2.55	17.85	7.80025	124.307	6.775	-1.95	18.5	7.82592	116.116	7.45278
24093764	NA	NA	Oregon	4e High Southern Cascades Montane Forest	4 Cascades	6.2 WESTERN CORDILLERA	6 NORTHWESTERN FORESTED MOUNTAINS	1792.79	meters	Cascades	Cascades - General	42.4702	-122.236	c(-122.235800661966, 42.4702447624391)	-0.390561	-0.310865	0.174876	0.457419	0.076429	0.000783901	0.00399651	0.0037532	0.00361161	0.00380192	1.16156	2171.7	2444.9	2577.32	2775.03	93.575	186	229.25	303.733	5.04021	-4.275	16.8	7.45245	150.068	6	-2.85	17.65	7.858	130.967	6.50417	-2.25	18.3	7.88802	121.974	7.18333
24093774	NA	NA	Oregon	4e High Southern Cascades Montane Forest	4 Cascades	6.2 WESTERN CORDILLERA	6 NORTHWESTERN FORESTED MOUNTAINS	1754.41	meters	Cascades	Cascades - General	42.4566	-122.252	c(-122.252476725004, 42.4566184128935)	-0.391527	-0.305102	0.175597	0.456042	0.0849123	0.000787367	0.00400457	0.00376373	0.00362311	0.00380845	1.16746	2219.68	2487.6	2621.62	2824.22	103.637	195.3	240.05	316.033	5.24813	-4.0325	16.985	7.43236	143.576	6.2	-2.65	17.85	7.81787	126.095	6.7	-2.05	18.5	7.84366	117.696	7.37778
24093778	NA	NA	Oregon	4e High Southern Cascades Montane Forest	4 Cascades	6.2 WESTERN CORDILLERA	6 NORTHWESTERN FORESTED MOUNTAINS	1792.29	meters	Cascades	Cascades - General	42.4485	-122.244	c(-122.244362265223, 42.4484614045181)	-0.390493	-0.31118	0.175068	0.45786	0.0758895	0.00078366	0.00399607	0.00375248	0.00361072	0.0038015	1.16115	2169.14	2435.7	2566.62	2764.83	92.6475	182.9	224.65	299.633	5.02604	-4.3025	16.78	7.453	150.559	5.96667	-2.95	17.65	7.85908	131.716	6.46667	-2.35	18.3	7.88473	122.631	7.14722
24093782	NA	NA	Oregon	4e High Southern Cascades Montane Forest	4 Cascades	6.2 WESTERN CORDILLERA	6 NORTHWESTERN FORESTED MOUNTAINS	1779.55	meters	Cascades	Cascades - General	42.4371	-122.244	c(-122.243894197896, 42.4370920442504)	-0.391254	-0.306402	0.175511	0.4564	0.0830087	0.000786387	0.00400275	0.00376132	0.0036205	0.00380698	1.16579	2208.77	2478.4	2612.43	2814.05	101.47	192.2	236.95	312.933	5.18917	-4.1325	16.94	7.45303	145.68	6.15	-2.75	17.75	7.83814	127.449	6.65	-2.15	18.4	7.86397	118.898	7.33056
24093786	NA	NA	Oregon	4e High Southern Cascades Montane Forest	4 Cascades	6.2 WESTERN CORDILLERA	6 NORTHWESTERN FORESTED MOUNTAINS	1890.5	meters	Cascades	Cascades - General	42.4356	-122.267	c(-122.267221392729, 42.4355502874209)	-0.38753	-0.329942	0.173597	0.463599	0.048113	0.000773035	0.00396981	0.00371772	0.00357246	0.00378012	1.14308	2020.17	2290.7	2408.57	2596.77	61.605	142.6	181.35	251.333	4.40708	-4.88	16.1125	7.41674	171.675	5.36667	-3.55	16.95	7.81896	145.695	5.86667	-2.95	17.6	7.84486	134.66	6.54444
24093796	NA	NA	Oregon	4e High Southern Cascades Montane Forest	4 Cascades	6.2 WESTERN CORDILLERA	6 NORTHWESTERN FORESTED MOUNTAINS	1512.55	meters	Cascades	Cascades - General	42.3908	-122.2	c(-122.199856464694, 42.3908162616297)	-0.399111	-0.253919	0.179458	0.440415	0.160806	0.000814556	0.00407619	0.00385879	0.00372758	0.00386687	1.21371	2695.36	2977.95	3129.6	3365.12	222.425	337	399.75	496.733	6.98208	-2.4375	18.795	7.50934	108.435	7.925	-1.05	19.65	7.91352	99.8552	8.42917	-0.45	20.3	7.94298	94.5494	9.10556
24093800	NA	NA	Oregon	4e High Southern Cascades Montane Forest	4 Cascades	6.2 WESTERN CORDILLERA	6 NORTHWESTERN FORESTED MOUNTAINS	1511.58	meters	Cascades	Cascades - General	42.3892	-122.203	c(-122.203079441518, 42.3892050286209)	-0.399639	-0.250445	0.179918	0.43945	0.165958	0.00081645	0.00408106	0.00386511	0.00373462	0.00387084	1.21693	2731.19	3008.45	3167.55	3405.55	231.27	349.2	413.45	510.933	7.11	-2.28	18.9125	7.49925	106.319	8.05	-0.95	19.75	7.90293	98.1731	8.55417	-0.35	20.4	7.93258	93.0363	9.23056
24093804	NA	NA	Oregon	4e High Southern Cascades Montane Forest	4 Cascades	6.2 WESTERN CORDILLERA	6 NORTHWESTERN FORESTED MOUNTAINS	1510.93	meters	Cascades	Cascades - General	42.3671	-122.216	c(-122.215606908866, 42.3670934079063)	-0.399933	-0.248414	0.180023	0.438771	0.168988	0.000817507	0.0040839	0.00386893	0.00373882	0.00387317	1.21873	2752.36	3034.4	3192.62	3431.37	237.417	355.4	421.15	519.133	7.18188	-2.21	18.985	7.49965	105.245	8.125	-0.95	19.85	7.91456	97.4099	8.625	-0.35	20.5	7.94881	92.4478	9.30278
24093808	NA	NA	Oregon	4e High Southern Cascades Montane Forest	4 Cascades	6.2 WESTERN CORDILLERA	6 NORTHWESTERN FORESTED MOUNTAINS	1512.67	meters	Cascades	Cascades - General	42.3873	-122.202	c(-122.202192872442, 42.3872504712733)	-0.399639	-0.250445	0.179918	0.43945	0.165958	0.00081645	0.00408106	0.00386511	0.00373462	0.00387084	1.21693	2731.19	3008.45	3167.55	3405.55	231.27	349.2	413.45	510.933	7.11	-2.28	18.9125	7.49925	106.319	8.05	-0.95	19.75	7.90293	98.1731	8.55417	-0.35	20.4	7.93258	93.0363	9.23056
24093814	NA	NA	Oregon	4e High Southern Cascades Montane Forest	4 Cascades	6.2 WESTERN CORDILLERA	6 NORTHWESTERN FORESTED MOUNTAINS	1938.33	meters	Cascades	Cascades - General	42.3516	-122.158	c(-122.158205253861, 42.3515891365369)	-0.386272	-0.33305	0.173143	0.464474	0.043443	0.000768518	0.00396546	0.00371207	0.00356613	0.00377652	1.1354	1996.19	2269.3	2381.07	2562.97	58.195	136.4	175.15	242.133	4.15208	-5.47	16.03	7.59285	187.383	5.10833	-4.05	16.85	7.99585	156.526	5.60833	-3.5	17.5	8.02975	144.268	6.28611
24093826	NA	NA	Oregon	4e High Southern Cascades Montane Forest	4 Cascades	6.2 WESTERN CORDILLERA	6 NORTHWESTERN FORESTED MOUNTAINS	2024.56	meters	Cascades	Cascades - General	42.343	-122.106	c(-122.106043708827, 42.3430302601322)	-0.384646	-0.341165	0.171862	0.466232	0.0314891	0.000762689	0.00395411	0.00369739	0.00355002	0.00376732	1.12548	1935.47	2214.2	2322.95	2499.72	46.5775	120.9	159.65	223.633	3.82979	-5.8925	15.7275	7.62991	205.571	4.79167	-4.55	16.65	8.06423	168.297	5.29167	-4	17.25	8.09796	154.35	5.96667
24093830	NA	NA	Oregon	4e High Southern Cascades Montane Forest	4 Cascades	6.2 WESTERN CORDILLERA	6 NORTHWESTERN FORESTED MOUNTAINS	2036.42	meters	Cascades	Cascades - General	42.3406	-122.095	c(-122.095443640065, 42.340648594676)	-0.38316	-0.349159	0.17096	0.468331	0.0196505	0.000757358	0.00394292	0.00368269	0.00353389	0.00375821	1.11641	1877.68	2153	2261.75	2433.45	37.1225	102.3	141.05	202.033	3.54125	-6.2275	15.445	7.64569	224.165	4.5	-4.85	16.35	8.06051	179.122	5	-4.3	16.95	8.09415	163.45	5.67778
24093834	NA	NA	Oregon	4e High Southern Cascades Montane Forest	4 Cascades	6.2 WESTERN CORDILLERA	6 NORTHWESTERN FORESTED MOUNTAINS	2051.36	meters	Cascades	Cascades - General	42.3374	-122.098	c(-122.098301135738, 42.3373920524416)	-0.38316	-0.349159	0.17096	0.468331	0.0196505	0.000757358	0.00394292	0.00368269	0.00353389	0.00375821	1.11641	1877.68	2153	2261.75	2433.45	37.1225	102.3	141.05	202.033	3.54125	-6.2275	15.445	7.64569	224.165	4.5	-4.85	16.35	8.06051	179.122	5	-4.3	16.95	8.09415	163.45	5.67778
24093838	NA	NA	Oregon	4e High Southern Cascades Montane Forest	4 Cascades	6.2 WESTERN CORDILLERA	6 NORTHWESTERN FORESTED MOUNTAINS	1986.01	meters	Cascades	Cascades - General	42.3328	-122.065	c(-122.064839918228, 42.3328109092391)	-0.383226	-0.348071	0.170552	0.467504	0.0212625	0.000757593	0.00394444	0.00368495	0.00353637	0.00375945	1.11681	1885.44	2159.1	2270.95	2442.62	38.2075	102.3	141.05	202.033	3.55438	-6.285	15.475	7.667	224.447	4.51667	-4.85	16.35	8.06015	178.454	5.02083	-4.35	16.95	8.10093	162.907	5.70278
4438612	224543	Green Granite Lake	California	78m Marble/Salmon Mountains-Trinity Alps	78 Klamath Mountains/California High North Coast Range	6.2 WESTERN CORDILLERA	6 NORTHWESTERN FORESTED MOUNTAINS	1692.82	meters	Klamath Mountains	Klamath Mountains	41.5616	-123.328	c(-123.328323333297, 41.5616136537968)	0.0396847	3.28	3.30832	3.05018	2.47955	0.000580268	0.00224052	0.00222659	0.00235603	0.00264202	1.18862	2351.03	2610.45	2736.1	2930.67	0.93	0	6.2	36.1667	5.85896	-3.1175	17.0225	7.1038	122.986	6.725	-1.85	17.85	7.48576	111.312	7.17083	-1.35	18.45	7.53859	105.49	7.79167
24083377	1163669	Crater Lake	Oregon	4d Cascade Subalpine/Alpine	4 Cascades	6.2 WESTERN CORDILLERA	6 NORTHWESTERN FORESTED MOUNTAINS	1882.01	meters	Cascades	Cascades - General	42.9424	-122.107	c(-122.106633604527, 42.9424329839799)	-0.386621	-0.33862	0.173035	0.46664	0.0350332	0.000769777	0.00395767	0.00370146	0.00355437	0.00377004	1.13754	1954.56	2205	2320.5	2501.45	53.625	120.9	159.65	224.6	4.22188	-4.8675	15.8875	7.32655	177.115	5.13333	-3.35	16.65	7.67177	149.45	5.63333	-2.75	17.3	7.70475	137.804	6.29722
4438618	232780	Secret Lake	California	78m Marble/Salmon Mountains-Trinity Alps	78 Klamath Mountains/California High North Coast Range	6.2 WESTERN CORDILLERA	6 NORTHWESTERN FORESTED MOUNTAINS	1594.42	meters	Klamath Mountains	Klamath Mountains	41.5498	-123.364	c(-123.363790884582, 41.5497814976318)	0.0388904	3.2774	3.31179	3.04645	2.47459	0.000578925	0.00223417	0.00221717	0.00235021	0.00263686	1.18516	2315.43	2564.65	2691.8	2886.87	0.6975	0	3.1	32.0333	5.73271	-3.215	16.885	7.08839	125.522	6.59167	-1.85	17.65	7.44488	112.944	7.04167	-1.35	18.25	7.50232	106.926	7.66667
3797977	268487	Turk Lake	California	78m Marble/Salmon Mountains-Trinity Alps	78 Klamath Mountains/California High North Coast Range	6.2 WESTERN CORDILLERA	6 NORTHWESTERN FORESTED MOUNTAINS	1774.32	meters	Klamath Mountains	Klamath Mountains	41.6263	-123.209	c(-123.209479125008, 41.6263011571097)	0.0323303	3.2594	3.33646	3.01994	2.43938	0.000567898	0.0021883	0.00215012	0.00230895	0.0026001	1.15677	2074.64	2321.9	2440.57	2615.87	0	0	0	10.3333	4.73104	-4.2925	15.9725	7.14004	154.437	5.63333	-2.95	16.75	7.50053	133.145	6.075	-2.45	17.35	7.55698	124.988	6.69444
3798035	258458	Cliff Lake	California	78m Marble/Salmon Mountains-Trinity Alps	78 Klamath Mountains/California High North Coast Range	6.2 WESTERN CORDILLERA	6 NORTHWESTERN FORESTED MOUNTAINS	1862.82	meters	Klamath Mountains	Klamath Mountains	41.5237	-123.113	c(-123.113016790013, 41.5237196507992)	0.0321169	3.26018	3.33508	3.02143	2.44136	0.000567559	0.00219094	0.00215387	0.00231128	0.00260218	1.15588	2087.13	2340.6	2460.72	2634.53	0	0	0	14.4667	4.70063	-4.505	16.1225	7.27608	158.407	5.60833	-3.25	17.05	7.67824	136.908	6.07083	-2.7	17.65	7.73468	128.08	6.68889
3800733	231733	Rock Fence Lake	California	78o Klamath Subalpine	78 Klamath Mountains/California High North Coast Range	6.2 WESTERN CORDILLERA	6 NORTHWESTERN FORESTED MOUNTAINS	2017.75	meters	Klamath Mountains	Klamath Mountains	41.3347	-122.61	c(-122.610432560349, 41.3347386494404)	0.0326399	3.26534	3.32735	3.02982	2.45252	0.000568427	0.00220533	0.00217488	0.00232434	0.00261392	1.15813	2159.06	2458.3	2577.78	2754.43	0.2325	0	9.3	40.3	4.77667	-4.9025	16.8325	7.70713	164.687	5.84167	-3.65	17.95	8.14945	139.506	6.3125	-3.1	18.6	8.2234	130.913	6.94722
3800771	263005	Lower Boulder Lake	California	78n Scott Mountains	78 Klamath Mountains/California High North Coast Range	6.2 WESTERN CORDILLERA	6 NORTHWESTERN FORESTED MOUNTAINS	1899.2	meters	Klamath Mountains	Klamath Mountains	41.2388	-122.794	c(-122.794284518583, 41.2387571872819)	0.0346438	3.27313	3.31847	3.03936	2.4652	0.000571749	0.00222118	0.002199	0.00233918	0.00262707	1.16671	2245.98	2545.7	2667.38	2847.6	2.17	0	26.35	63.0333	5.07292	-4.7975	17.4075	7.88757	158.083	6.15833	-3.55	18.55	8.30689	134.889	6.62083	-3	19.15	8.38124	127.131	7.25278
8241898	219128	Big Bear Lake	California	78n Scott Mountains	78 Klamath Mountains/California High North Coast Range	6.2 WESTERN CORDILLERA	6 NORTHWESTERN FORESTED MOUNTAINS	1782.34	meters	Klamath Mountains	Klamath Mountains	41.1937	-122.715	c(-122.714523258218, 41.1936598638053)	0.0418194	3.29267	3.2921	3.06771	2.50284	0.00058383	0.00227003	0.00227067	0.0023833	0.00266634	1.1978	2525.02	2837.15	2967.35	3163.3	14.26	49.6	86.8	133.067	6.19938	-3.6675	18.5575	7.91633	129.081	7.26667	-2.45	19.65	8.3531	114.951	7.73333	-1.85	20.25	8.42238	109.254	8.36944
8241956	259893	Emerald Lake	California	78m Marble/Salmon Mountains-Trinity Alps	78 Klamath Mountains/California High North Coast Range	6.2 WESTERN CORDILLERA	6 NORTHWESTERN FORESTED MOUNTAINS	1677.53	meters	Klamath Mountains	Klamath Mountains	41.0047	-122.998	c(-122.998189861372, 41.0047219525606)	0.0451062	3.30045	3.28164	3.07885	2.51762	0.000589381	0.00228948	0.00229907	0.00240065	0.00268171	1.21208	2646.16	2937.75	3059.4	3265.62	14.0275	49.6	79.05	125.8	6.74563	-2.7775	18.56	7.61362	114.095	7.70833	-1.55	19.65	8.05836	104.541	8.14167	-1.05	20.15	8.08729	99.5953	8.76944
8267633	NA	NA	California	78q Outer North Coast Ranges	78 Klamath Mountains/California High North Coast Range	6.2 WESTERN CORDILLERA	6 NORTHWESTERN FORESTED MOUNTAINS	579.84	meters	Klamath Mountains	Klamath Mountains	39.3776	-123.17	c(-123.170261281214, 39.3775658491727)	0.0783274	3.40611	3.14287	3.22797	2.71542	0.000645229	0.00254502	0.00267611	0.00263273	0.00288776	1.35588	4895.53	5216.5	5353.12	5575.77	239.052	381.1	428.45	515.267	13.3729	5.365	22.485	6.04457	45.3173	14.2333	6.55	23.45	6.332	44.4871	14.6167	6.95	23.95	6.36824	43.5918	15.2306
24093656	NA	NA	Oregon	4e High Southern Cascades Montane Forest	4 Cascades	6.2 WESTERN CORDILLERA	6 NORTHWESTERN FORESTED MOUNTAINS	1789.66	meters	Cascades	Cascades - General	42.5947	-122.194	c(-122.193782028844, 42.5946734105984)	-0.390367	-0.312865	0.174616	0.458134	0.0733862	0.000783207	0.00399371	0.00374952	0.0036074	0.00379957	1.16038	2155.22	2423.5	2551.32	2748.53	92.7225	182.9	226.15	300.633	4.99875	-4.2325	16.775	7.43507	150.945	5.93333	-2.85	17.65	7.84449	132.211	6.42917	-2.3	18.3	7.87734	123.219	7.11111
24093690	NA	NA	Oregon	4e High Southern Cascades Montane Forest	4 Cascades	6.2 WESTERN CORDILLERA	6 NORTHWESTERN FORESTED MOUNTAINS	1829.45	meters	Cascades	Cascades - General	42.5696	-122.202	c(-122.201971821293, 42.5696068438289)	-0.38923	-0.319677	0.174092	0.460248	0.0632789	0.000779129	0.00398418	0.00373687	0.00359346	0.00379179	1.15345	2100.31	2365.6	2490.32	2684.63	80.73	167.4	206.15	279.133	4.75854	-4.505	16.5425	7.44274	158.98	5.70833	-3.05	17.35	7.83099	137.185	6.2	-2.5	18	7.86728	127.648	6.88056
4438586	265191	Raspberry Lake	California	78d Serpentine Siskiyous	78 Klamath Mountains/California High North Coast Range	6.2 WESTERN CORDILLERA	6 NORTHWESTERN FORESTED MOUNTAINS	1526.29	meters	Klamath Mountains	Klamath Mountains	41.8485	-123.621	c(-123.621014441338, 41.8485446184816)	0.039082	3.27281	3.31687	3.04096	2.46746	0.000579219	0.00222527	0.00220336	0.00234168	0.00262951	1.18594	2265.12	2491.15	2622.05	2848.68	0	0	0	19.6333	5.76083	-2.5675	16.2375	6.58002	115.894	6.58333	-0.95	16.95	6.87609	104.447	7.0375	-0.45	17.55	6.92643	98.787	7.69167
4438636	228290	McCash Lake	California	78m Marble/Salmon Mountains-Trinity Alps	78 Klamath Mountains/California High North Coast Range	6.2 WESTERN CORDILLERA	6 NORTHWESTERN FORESTED MOUNTAINS	1643.97	meters	Klamath Mountains	Klamath Mountains	41.523	-123.375	c(-123.374703053009, 41.5229536807358)	0.0402382	3.28142	3.30631	3.05231	2.48238	0.000581194	0.00224433	0.00223204	0.00235934	0.00264497	1.191	2372.58	2619.65	2745.25	2945.28	1.24	0	7.75	39.2667	5.94708	-3.0125	17.095	7.09284	120.937	6.79167	-1.65	17.85	7.44488	109.618	7.2375	-1.15	18.45	7.50105	103.988	7.86389
3797979	264511	Paradise Lake	California	78m Marble/Salmon Mountains-Trinity Alps	78 Klamath Mountains/California High North Coast Range	6.2 WESTERN CORDILLERA	6 NORTHWESTERN FORESTED MOUNTAINS	1863.22	meters	Klamath Mountains	Klamath Mountains	41.6126	-123.211	c(-123.211022731276, 41.6126394842767)	0.0309414	3.25545	3.34182	3.01418	2.43173	0.000565559	0.00217836	0.00213557	0.00229999	0.00259213	1.15075	2025.87	2273.1	2388.68	2560.5	0	0	0	6.2	4.52708	-4.49	15.7575	7.13685	161.696	5.425	-3.15	16.55	7.50783	138.393	5.87083	-2.65	17.15	7.56063	129.461	6.48889
3797997	262597	Little Elk Lake	California	78m Marble/Salmon Mountains-Trinity Alps	78 Klamath Mountains/California High North Coast Range	6.2 WESTERN CORDILLERA	6 NORTHWESTERN FORESTED MOUNTAINS	1641.32	meters	Klamath Mountains	Klamath Mountains	41.5632	-123.133	c(-123.133075924136, 41.5631677913329)	0.0391119	3.27968	3.30849	3.05003	2.47932	0.000579334	0.00224028	0.00222613	0.00235579	0.00264181	1.18619	2348.82	2613.75	2743.95	2934.07	1.4725	0	13.95	45.4667	5.77	-3.4175	17.1675	7.26452	127.779	6.65833	-2.25	18.05	7.66663	115.143	7.12083	-1.7	18.65	7.72879	108.941	7.74167
3800735	226425	Kangaroo Lake	California	78n Scott Mountains	78 Klamath Mountains/California High North Coast Range	6.2 WESTERN CORDILLERA	6 NORTHWESTERN FORESTED MOUNTAINS	1835.97	meters	Klamath Mountains	Klamath Mountains	41.3339	-122.635	c(-122.634828545071, 41.3339490233956)	0.0407097	3.2875	3.29752	3.0619	2.49511	0.000582011	0.00226052	0.00225592	0.00237426	0.00265835	1.19309	2464.61	2781.95	2913.75	3107.27	9.2225	21.7	60.45	103.267	6.02354	-3.695	18.14	7.73943	130.027	7.09167	-2.45	19.25	8.17885	115.33	7.5625	-1.9	19.9	8.25257	109.489	8.19722
3800745	256920	Big Duck Lake	California	78o Klamath Subalpine	78 Klamath Mountains/California High North Coast Range	6.2 WESTERN CORDILLERA	6 NORTHWESTERN FORESTED MOUNTAINS	1969.86	meters	Klamath Mountains	Klamath Mountains	41.308	-122.941	c(-122.941418601819, 41.3079827384287)	0.0282805	3.25454	3.34307	3.01288	2.43004	0.000561079	0.00217583	0.00213218	0.00229797	0.0025904	1.13922	2013.71	2299.5	2405.25	2573.78	0	0	0	18.6	4.14333	-5.54	16.14	7.66795	190.304	5.15833	-4.35	17.15	8.09348	156.901	5.625	-3.75	17.75	8.1446	145.721	6.26389
8241912	267762	Stoddard Lake	California	78n Scott Mountains	78 Klamath Mountains/California High North Coast Range	6.2 WESTERN CORDILLERA	6 NORTHWESTERN FORESTED MOUNTAINS	1778.37	meters	Klamath Mountains	Klamath Mountains	41.152	-122.756	c(-122.755563811767, 41.151962438106)	0.0428626	3.29567	3.28824	3.07186	2.50837	0.000585582	0.00227709	0.00228116	0.00238976	0.0026721	1.20232	2568.63	2889.15	3017.8	3217.27	17.2825	62	97.65	146.433	6.36979	-3.4725	18.7075	7.9139	125.534	7.45	-2.25	19.85	8.36606	112.296	7.9125	-1.65	20.45	8.42251	106.769	8.55
8241934	254650	Boulder Lake	California	78n Scott Mountains	78 Klamath Mountains/California High North Coast Range	6.2 WESTERN CORDILLERA	6 NORTHWESTERN FORESTED MOUNTAINS	1851.22	meters	Klamath Mountains	Klamath Mountains	41.0488	-122.808	c(-122.807850421794, 41.0487981334801)	0.0390537	3.28588	3.3024	3.05662	2.48813	0.000579163	0.00225056	0.00224267	0.00236605	0.00265093	1.1858	2412.34	2713.2	2839.62	3027.13	6.045	15.5	48.05	88.8	5.75542	-3.98	17.9325	7.85145	138.319	6.80833	-2.75	19.15	8.30842	122.033	7.2625	-2.2	19.7	8.35185	115.414	7.9
3918214	262576	Little Crater Lake	California	78o Klamath Subalpine	78 Klamath Mountains/California High North Coast Range	6.2 WESTERN CORDILLERA	6 NORTHWESTERN FORESTED MOUNTAINS	2311.87	meters	Klamath Mountains	Klamath Mountains	41.3368	-122.464	c(-122.463786163359, 41.3368387134671)	0.0184641	3.22774	3.37794	2.97555	2.38052	0.000544555	0.00211154	0.00203743	0.00223988	0.0025389	1.09668	1724.73	2021.1	2132.95	2285.2	0	0	0	0	2.81896	-6.715	14.6875	7.60512	294.863	3.875	-5.45	15.85	8.04082	207.505	4.35417	-4.85	16.45	8.1108	188.381	4.98889
8257233	232945	Shelly Lake	California	78o Klamath Subalpine	78 Klamath Mountains/California High North Coast Range	6.2 WESTERN CORDILLERA	6 NORTHWESTERN FORESTED MOUNTAINS	2044.82	meters	Klamath Mountains	Klamath Mountains	41.4753	-123.063	c(-123.062697398962, 41.4753276118311)	0.0297259	3.25431	3.34279	3.01315	2.43038	0.000563541	0.00217665	0.00213292	0.00229839	0.00259076	1.14554	2016.57	2284	2393.45	2565.78	0	0	0	11.3667	4.3525	-4.9275	15.905	7.35094	173.555	5.3	-3.75	16.85	7.77227	146.647	5.75417	-3.2	17.45	7.81774	136.651	6.38611
8257245	NA	NA	California	78m Marble/Salmon Mountains-Trinity Alps	78 Klamath Mountains/California High North Coast Range	6.2 WESTERN CORDILLERA	6 NORTHWESTERN FORESTED MOUNTAINS	1733.04	meters	Klamath Mountains	Klamath Mountains	41.4171	-123.169	c(-123.168911791359, 41.4171183746174)	0.0375291	3.27558	3.3144	3.04366	2.47089	0.000576653	0.00222923	0.00221007	0.00234588	0.00263299	1.1793	2288.1	2546.55	2673.7	2862.87	0.5425	0	6.2	36.1667	5.52	-3.7075	16.93	7.29092	134.188	6.425	-2.45	17.85	7.66801	119.346	6.88333	-1.9	18.45	7.72493	112.671	7.51111
8266064	256272	Antelope Creek Lakes	California	4e High Southern Cascades Montane Forest	4 Cascades	6.2 WESTERN CORDILLERA	6 NORTHWESTERN FORESTED MOUNTAINS	2060.95	meters	Cascades	Cascades - General	41.4707	-121.982	c(-121.98188824854, 41.4706524040704)	-0.391596	-0.297241	0.175265	0.452555	0.0965262	0.000787608	0.00401557	0.00377891	0.00363989	0.00381739	1.16787	2286.96	2582.4	2714.82	2893.43	145.277	238.7	295.5	379.267	5.26375	-4.5775	17.7425	7.93006	153.036	6.325	-3.35	18.65	8.34148	131.881	6.8125	-2.75	19.3	8.43387	124.34	7.43889
8264600	262030	Juanita Lake	California	4f Low Southern Cascades Mixed Conifer Forest	4 Cascades	6.2 WESTERN CORDILLERA	6 NORTHWESTERN FORESTED MOUNTAINS	1559.76	meters	Cascades	Cascades - General	41.8145	-122.125	c(-122.124723750839, 41.8144695045524)	-0.401272	-0.235215	0.174518	0.429519	0.188164	0.000822291	0.00410237	0.00389671	0.00376825	0.00388794	1.22686	2895.53	3179.35	3321.9	3536.98	284.88	428.4	497.2	588	7.51521	-2.535	19.6275	7.77072	104.631	8.43333	-1.45	20.55	8.24057	97.7143	8.9125	-0.85	21.2	8.31939	93.5681	9.54722
8241924	224663	Grouse Lake	California	78n Scott Mountains	78 Klamath Mountains/California High North Coast Range	6.2 WESTERN CORDILLERA	6 NORTHWESTERN FORESTED MOUNTAINS	1795.73	meters	Klamath Mountains	Klamath Mountains	41.0664	-122.547	c(-122.547236571555, 41.0664417940317)	0.0398322	3.28644	3.30081	3.05835	2.49043	0.000580487	0.0022538	0.002247	0.00236874	0.00265338	1.1892	2429.36	2735.85	2866.05	3056.27	5.0375	12.4	43.4	81.6333	5.88042	-3.715	17.775	7.6945	132.666	6.93333	-2.35	19.05	8.1525	117.584	7.39583	-1.85	19.65	8.21484	111.457	8.03611
8294573	224480	Grassy Lake	California	78q Outer North Coast Ranges	78 Klamath Mountains/California High North Coast Range	6.2 WESTERN CORDILLERA	6 NORTHWESTERN FORESTED MOUNTAINS	1007.43	meters	Klamath Mountains	Klamath Mountains	39.6738	-123.303	c(-123.302622573295, 39.6738245542745)	0.0689515	3.37782	3.18129	3.18668	2.66065	0.000629427	0.00247379	0.00257171	0.00256847	0.00283063	1.31522	4127.77	4448.8	4582.03	4794.43	100.27	179.6	217.95	291.633	11.2679	3.3025	20.855	6.23006	55.4575	12.1333	4.65	21.65	6.45626	53.211	12.5042	5	22.15	6.49248	51.9596	13.0889
8257243	256097	Abbott Lake	California	78m Marble/Salmon Mountains-Trinity Alps	78 Klamath Mountains/California High North Coast Range	6.2 WESTERN CORDILLERA	6 NORTHWESTERN FORESTED MOUNTAINS	1727.23	meters	Klamath Mountains	Klamath Mountains	41.4165	-123.187	c(-123.186635188148, 41.4165369819588)	0.0420206	3.28809	3.29695	3.0624	2.49577	0.000584217	0.00226174	0.00225749	0.00237505	0.00265897	1.19877	2472.63	2739.05	2866.15	3069.1	3.72	0	26.35	64.0667	6.23625	-2.985	17.635	7.28419	118.245	7.125	-1.75	18.55	7.65389	107.423	7.58333	-1.2	19.1	7.70775	101.97	8.21111
4440874	268534	Twin Lakes	California	78d Serpentine Siskiyous	78 Klamath Mountains/California High North Coast Range	6.2 WESTERN CORDILLERA	6 NORTHWESTERN FORESTED MOUNTAINS	1142.74	meters	Klamath Mountains	Klamath Mountains	41.3228	-123.669	c(-123.66940297318, 41.3227827970194)	0.0564926	3.33454	3.23715	3.12679	2.58136	0.000608487	0.00237126	0.00241996	0.00247526	0.00274819	1.2613	3222.36	3543.9	3707.43	3946.03	14.1825	40.3	74.4	134.833	8.76792	0.74	18.5125	6.22684	71.4012	9.65833	2.15	19.45	6.57605	68.0868	10.1083	2.65	20	6.60893	65.4963	10.7639
4440878	260155	Fish Lake	California	78d Serpentine Siskiyous	78 Klamath Mountains/California High North Coast Range	6.2 WESTERN CORDILLERA	6 NORTHWESTERN FORESTED MOUNTAINS	541.44	meters	Klamath Mountains	Klamath Mountains	41.2636	-123.683	c(-123.683210785974, 41.2636111383815)	0.069107	3.37743	3.18065	3.18746	2.66177	0.000629715	0.00247536	0.00257346	0.00256969	0.00283193	1.31594	4140.05	4478.9	4640.93	4877.97	58.6875	142.6	193.2	275.067	11.3052	3.4625	20.0175	5.79027	51.4442	12.2167	4.65	21.05	6.17625	50.5559	12.6667	5.15	21.6	6.2073	49.0582	13.3194
8294565	NA	NA	California	78q Outer North Coast Ranges	78 Klamath Mountains/California High North Coast Range	6.2 WESTERN CORDILLERA	6 NORTHWESTERN FORESTED MOUNTAINS	462.72	meters	Klamath Mountains	Klamath Mountains	39.8379	-123.186	c(-123.18568364721, 39.8378532305713)	0.0846315	3.42335	3.11842	3.25424	2.7502	0.00065588	0.00259074	0.00274255	0.00267362	0.00292405	1.38327	5458.45	5770	5904.68	6118.47	522.227	683.7	728	836.533	14.9092	6.01	25.335	6.83353	45.9589	15.7417	7.25	26.25	7.14556	45.3926	16.1208	7.65	26.75	7.16181	44.448	16.7111
8303362	NA	NA	California	78q Outer North Coast Ranges	78 Klamath Mountains/California High North Coast Range	6.2 WESTERN CORDILLERA	6 NORTHWESTERN FORESTED MOUNTAINS	680.74	meters	Klamath Mountains	Klamath Mountains	39.5221	-123.432	c(-123.432240254912, 39.5221196250129)	0.0735988	3.39259	3.16195	3.20746	2.68823	0.000637244	0.00250939	0.00262426	0.0026008	0.00285936	1.33534	4497.08	4816.7	4947.38	5167.1	89.5375	179.2	216	295.233	12.2835	5.24	20.59	5.46655	44.6076	13.1417	6.55	21.45	5.69345	43.3237	13.5083	6.9	21.9	5.72115	42.3784	14.1139
358637	1122177	Hyatt Reservoir	Oregon	4f Low Southern Cascades Mixed Conifer Forest	4 Cascades	6.2 WESTERN CORDILLERA	6 NORTHWESTERN FORESTED MOUNTAINS	1530.1	meters	Cascades	Cascades - General	42.1863	-122.454	c(-122.45395499954, 42.1863349053137)	-0.398088	-0.264249	0.176903	0.44176	0.145609	0.000810884	0.00406174	0.00384048	0.00370746	0.00385518	1.20746	2591.95	2868.9	3027.22	3263.97	150.872	247.9	306.15	397.633	6.73708	-2.245	17.7375	6.99534	104.856	7.675	-0.95	18.65	7.40689	96.5067	8.175	-0.35	19.25	7.44207	91.3499	8.84722
358643	1133570	Keen Creek Diversion Pond	Oregon	4f Low Southern Cascades Mixed Conifer Forest	4 Cascades	6.2 WESTERN CORDILLERA	6 NORTHWESTERN FORESTED MOUNTAINS	1343.5	meters	Cascades	Cascades - General	42.1304	-122.478	c(-122.478394810752, 42.1303757366963)	-0.40231	-0.232697	0.178355	0.431272	0.192278	0.000826022	0.00410589	0.00389953	0.00377229	0.00389111	1.23321	2922.07	3202.25	3376.4	3619.45	232.91	358.1	425.4	520.833	7.77208	-1.3975	18.8625	7.09844	92.0788	8.7	-0.25	19.75	7.51151	86.3392	9.1875	0.3	20.4	7.56514	82.5431	9.85833
8257255	254925	Little South Fork Lake	California	78m Marble/Salmon Mountains-Trinity Alps	78 Klamath Mountains/California High North Coast Range	6.2 WESTERN CORDILLERA	6 NORTHWESTERN FORESTED MOUNTAINS	1817.36	meters	Klamath Mountains	Klamath Mountains	41.0183	-123.015	c(-123.014732091346, 41.0182732603752)	0.0392229	3.28443	3.30404	3.0548	2.48568	0.00057947	0.00224777	0.00223823	0.00236321	0.00264835	1.18657	2395.61	2671.75	2792.7	2981.45	2.5575	0	23.25	59.9333	5.78438	-3.7325	17.5775	7.60303	133.43	6.74167	-2.55	18.65	8.04899	119.392	7.17917	-2.05	19.15	8.07269	112.845	7.81111
8259005	256892	Big Blue Lake	California	78o Klamath Subalpine	78 Klamath Mountains/California High North Coast Range	6.2 WESTERN CORDILLERA	6 NORTHWESTERN FORESTED MOUNTAINS	2084.77	meters	Klamath Mountains	Klamath Mountains	41.3421	-122.981	c(-122.981325277601, 41.34210109924)	0.0237637	3.242	3.35991	2.9948	2.40602	0.000553489	0.00214466	0.00208642	0.00226984	0.00256535	1.11967	1868.51	2146.6	2252.4	2408.72	0	0	0	4.13333	3.51792	-6.075	15.39	7.5862	225.039	4.50833	-4.85	16.45	7.99596	177.36	4.97917	-4.25	17.05	8.04442	162.926	5.61389
358647	1125203	Parsnip Lakes	Oregon	4f Low Southern Cascades Mixed Conifer Forest	4 Cascades	6.2 WESTERN CORDILLERA	6 NORTHWESTERN FORESTED MOUNTAINS	1316.63	meters	Cascades	Cascades - General	42.1058	-122.457	c(-122.457260574373, 42.1058019724195)	-0.403704	-0.221906	0.178953	0.427847	0.208195	0.000831018	0.00412099	0.00391968	0.00379436	0.00390336	1.24171	3044.32	3324.25	3501.45	3743.55	274.232	419.1	486.4	581.833	8.12771	-1.2175	19.3575	7.21608	89.4775	9.05	-0.05	20.25	7.64615	84.4879	9.5375	0.5	20.9	7.70263	80.9428	10.2028
8263894	1158895	Howard Prairie Lake	Oregon	4f Low Southern Cascades Mixed Conifer Forest	4 Cascades	6.2 WESTERN CORDILLERA	6 NORTHWESTERN FORESTED MOUNTAINS	1381	meters	Cascades	Cascades - General	42.2295	-122.4	c(-122.399657124998, 42.2294946755139)	-0.402062	-0.234731	0.180297	0.433586	0.189323	0.000825137	0.00410305	0.00389469	0.00376731	0.00388883	1.23171	2899.04	3175.05	3356.85	3602.42	233.815	358.2	423.95	521.933	7.70917	-1.425	18.875	7.1215	93.0601	8.63333	-0.15	19.75	7.53861	87.3198	9.1375	0.45	20.4	7.56909	83.07	9.81389
8245386	1665452	Union Hill Pond	California	78k Eastern Klamath Low Elevation Forests	78 Klamath Mountains/California High North Coast Range	6.2 WESTERN CORDILLERA	6 NORTHWESTERN FORESTED MOUNTAINS	535.38	meters	Klamath Mountains	Klamath Mountains	40.6587	-122.932	c(-122.932245876578, 40.6587289405361)	0.0837502	3.41967	3.12157	3.25091	2.74579	0.00065444	0.0025855	0.00273399	0.00266844	0.00291958	1.37954	5382.21	5722.6	5874.73	6099.4	629.685	821.6	878.25	994.967	14.6948	4.63	26.58	7.79766	53.2095	15.6083	5.65	27.75	8.27202	52.9974	16.0333	6.1	28.25	8.27378	51.6396	16.6528
3797995	256355	Aspen Lake	California	78o Klamath Subalpine	78 Klamath Mountains/California High North Coast Range	6.2 WESTERN CORDILLERA	6 NORTHWESTERN FORESTED MOUNTAINS	2150.81	meters	Klamath Mountains	Klamath Mountains	41.5649	-123.108	c(-123.10816175553, 41.5648562102787)	0.0187832	3.22364	3.38453	2.96836	2.37093	0.00054511	0.00209919	0.00201954	0.00222869	0.00252877	1.0981	1675.36	1932.5	2038.25	2186.4	0	0	0	0	2.86063	-6.26	14.2475	7.23012	273.224	3.775	-4.95	15.15	7.6103	201.597	4.23333	-4.4	15.75	7.67176	183.213	4.85278
8319737	232057	Ruth Lake	California	78q Outer North Coast Ranges	78 Klamath Mountains/California High North Coast Range	6.2 WESTERN CORDILLERA	6 NORTHWESTERN FORESTED MOUNTAINS	809.9	meters	Klamath Mountains	Klamath Mountains	40.3352	-123.401	c(-123.401045479968, 40.3351539166328)	0.0722751	3.38739	3.16724	3.20181	2.68074	0.000635053	0.00250021	0.00260989	0.00259202	0.00285165	1.32968	4394.55	4720.9	4867.58	5093.43	193.347	308.6	351.35	435.533	11.9958	3.43	22.22	6.59091	55.1431	12.875	4.65	23.15	6.96891	54.1274	13.2833	5.15	23.55	6.95586	52.4179	13.9056
8231922	1665346	Ewing Reservoir	California	78k Eastern Klamath Low Elevation Forests	78 Klamath Mountains/California High North Coast Range	6.2 WESTERN CORDILLERA	6 NORTHWESTERN FORESTED MOUNTAINS	736.92	meters	Klamath Mountains	Klamath Mountains	40.5652	-123.165	c(-123.165287938215, 40.5652399462709)	0.0771024	3.4009	3.1475	3.22302	2.7088	0.000643222	0.0025373	0.00266353	0.00262502	0.00288096	1.35068	4797.14	5127.5	5269.38	5491.63	382.337	553	592.7	675.867	13.0948	3.61	24.3925	7.33273	56.1783	13.9833	4.75	25.35	7.75562	55.4633	14.3792	5.2	25.75	7.72738	53.7863	14.9917
8265744	222107	Deadfall Lakes	California	78o Klamath Subalpine	78 Klamath Mountains/California High North Coast Range	6.2 WESTERN CORDILLERA	6 NORTHWESTERN FORESTED MOUNTAINS	2213.7	meters	Klamath Mountains	Klamath Mountains	41.3167	-122.503	c(-122.502694360371, 41.316731999994)	0.0233306	3.24107	3.36045	2.9943	2.40536	0.000552755	0.00214378	0.00208494	0.00226906	0.00256474	1.11779	1863.77	2164.8	2276.65	2429.92	0	0	0	4.13333	3.45979	-6.12	15.3525	7.63404	231.455	4.525	-4.75	16.55	8.06475	178.227	5	-4.2	17.15	8.14008	164.14	5.63333
8257237	262080	Lake Katherine	California	78m Marble/Salmon Mountains-Trinity Alps	78 Klamath Mountains/California High North Coast Range	6.2 WESTERN CORDILLERA	6 NORTHWESTERN FORESTED MOUNTAINS	1750.54	meters	Klamath Mountains	Klamath Mountains	41.4532	-123.217	c(-123.217015516848, 41.453174708527)	0.0329109	3.26162	3.33347	3.02317	2.4437	0.000568872	0.00219385	0.00215826	0.00231399	0.00260463	1.15928	2102.38	2349.5	2474.28	2654.6	0	0	0	14.4667	4.81646	-4.265	16.07	7.18778	152.454	5.71667	-3.05	16.95	7.56587	132.348	6.17917	-2.5	17.55	7.62691	124.05	6.80556
8257239	259968	Lake Ethel	California	78m Marble/Salmon Mountains-Trinity Alps	78 Klamath Mountains/California High North Coast Range	6.2 WESTERN CORDILLERA	6 NORTHWESTERN FORESTED MOUNTAINS	1737.54	meters	Klamath Mountains	Klamath Mountains	41.4506	-123.207	c(-123.207193530561, 41.4505697839442)	0.0368521	3.27309	3.31779	3.04002	2.46605	0.000575512	0.00222293	0.00220085	0.00234021	0.00262794	1.17637	2253.91	2509.85	2636.95	2823.23	0.2325	0	1.55	27.9	5.41479	-3.735	16.7275	7.22586	135.682	6.30833	-2.45	17.65	7.59898	120.459	6.76667	-1.9	18.2	7.65324	113.569	7.39167
8245362	259829	Lake Eleanor	California	78n Scott Mountains	78 Klamath Mountains/California High North Coast Range	6.2 WESTERN CORDILLERA	6 NORTHWESTERN FORESTED MOUNTAINS	1498.6	meters	Klamath Mountains	Klamath Mountains	40.9896	-122.774	c(-122.774036103211, 40.9896227183408)	0.0576131	3.33859	3.22953	3.13499	2.59215	0.000610428	0.0023861	0.00244065	0.00248802	0.00275953	1.26626	3333.8	3673.9	3838.18	4069.83	109.545	210.8	250.85	327.1	8.98688	-0.755	21.13	7.84832	87.8304	10.0083	0.45	22.35	8.32646	83.1953	10.4583	1	22.9	8.36417	80.109	11.0944
14981156	258508	Cody Lake	California	5c Northern Sierra Upper Montane Forests	5 Sierra Nevada	6.2 WESTERN CORDILLERA	6 NORTHWESTERN FORESTED MOUNTAINS	2189.67	meters	Sierra Nevada	Sierra Nevada	38.7599	-120.143	c(-120.142624110137, 38.7599418742958)	-1.2891	-1.85447	-1.65625	-0.909573	-0.711024	0.0012422	0.0047977	0.00469784	0.00432363	0.0042238	1.17046	2302.18	2616.25	2743.2	2930.4	129.5	226.2	273.6	355.3	5.67188	-3.1825	17.005	7.29162	129.941	6.7	-2.15	18.15	7.6844	114.693	7.15417	-1.5	18.65	7.71462	108.243	7.76667
14981164	226885	Larsen Reservoir	California	5h Central Sierra Lower Montane Forests	5 Sierra Nevada	6.2 WESTERN CORDILLERA	6 NORTHWESTERN FORESTED MOUNTAINS	825.97	meters	Sierra Nevada	Sierra Nevada	38.757	-120.696	c(-120.695771500735, 38.7570203689801)	-1.25119	-1.64039	-1.84881	-0.679981	-0.63925	0.00131478	0.00508737	0.00518994	0.00460331	0.00458019	1.35207	5085.69	5461.9	5616.83	5844.63	987.623	1256.2	1343.65	1478.9	13.889	5.3625	24.0525	6.68371	48.2321	14.9	6.25	25.35	7.11318	47.7394	15.3333	6.8	25.8	7.13314	46.554	15.9611
14981172	257195	Blakeley Reservoir	California	5h Central Sierra Lower Montane Forests	5 Sierra Nevada	6.2 WESTERN CORDILLERA	6 NORTHWESTERN FORESTED MOUNTAINS	882.85	meters	Sierra Nevada	Sierra Nevada	38.7403	-120.707	c(-120.70659662367, 38.7403031334035)	-1.25202	-1.64474	-1.8449	-0.684649	-0.640678	0.00131316	0.00508147	0.00517994	0.00459762	0.00457293	1.34804	5004.22	5382.7	5536.18	5764.53	945.975	1210.2	1296.1	1431.87	13.666	5.185	23.7875	6.65074	48.777	14.6833	6.15	25.05	7.07072	48.1548	15.1125	6.7	25.5	7.08945	46.9455	15.7417
14981182	262204	Kirkwood Lake	California	5b Northern Sierra Subalpine Forests	5 Sierra Nevada	6.2 WESTERN CORDILLERA	6 NORTHWESTERN FORESTED MOUNTAINS	2336.11	meters	Sierra Nevada	Sierra Nevada	38.7059	-120.083	c(-120.082984114719, 38.7058805886089)	-1.29687	-1.89245	-1.62202	-0.950373	-0.720968	0.00122731	0.00474616	0.00461038	0.00427393	0.00415898	1.13322	1999.14	2300.4	2417.95	2588.02	68.2775	155	181.35	246.033	4.37479	-4.6325	15.88	7.37789	171.888	5.425	-3.65	17.15	7.76485	143.131	5.88333	-3	17.6	7.7888	133.164	6.49444
14981184	268835	Weber Reservoir	California	5h Central Sierra Lower Montane Forests	5 Sierra Nevada	6.2 WESTERN CORDILLERA	6 NORTHWESTERN FORESTED MOUNTAINS	690.35	meters	Sierra Nevada	Sierra Nevada	38.7161	-120.686	c(-120.686115959611, 38.7160777670152)	-1.24836	-1.62586	-1.86191	-0.664369	-0.634869	0.00132027	0.00510706	0.0052234	0.00462233	0.00460467	1.36576	5367.44	5748.7	5901.68	6128.83	1114.3	1394.2	1481.65	1624.9	14.6608	6.1275	24.7275	6.64984	45.4572	15.6833	7.15	26.05	7.06674	45.0589	16.1125	7.65	26.5	7.09219	44.0437	16.7389
14981190	269302	Woods Lake	California	5b Northern Sierra Subalpine Forests	5 Sierra Nevada	6.2 WESTERN CORDILLERA	6 NORTHWESTERN FORESTED MOUNTAINS	2509.84	meters	Sierra Nevada	Sierra Nevada	38.6829	-120.009	c(-120.00918287164, 38.6828646299506)	-1.30909	-1.94487	-1.57486	-1.00659	-0.736667	0.00120387	0.00467515	0.00448985	0.00420545	0.00407065	1.07457	1646.63	1930.8	2035.7	2181.57	22.01	62	89.9	133.067	2.54792	-6.73	14.465	7.58634	319.414	3.625	-5.65	15.65	7.94951	219.297	4.09167	-5	16.1	7.97989	197.513	4.70556
14981198	265619	Round Top Lake	California	5a Sierran Alpine	5 Sierra Nevada	6.2 WESTERN CORDILLERA	6 NORTHWESTERN FORESTED MOUNTAINS	2849.08	meters	Sierra Nevada	Sierra Nevada	38.6674	-120.012	c(-120.01248122549, 38.6673820494339)	-1.31646	-1.97478	-1.54811	-1.03843	-0.750953	0.00118973	0.00463483	0.00442149	0.00416666	0.00402347	1.0392	1475.32	1765.2	1861.85	2000.47	8.1375	18.6	43.4	78.5333	1.56167	-7.79	13.6475	7.6625	1303.96	2.66667	-6.75	14.85	8.03049	301.143	3.13333	-6.1	15.3	8.06036	262.936	3.74722
14981200	267250	Silver Lake	California	5b Northern Sierra Subalpine Forests	5 Sierra Nevada	6.2 WESTERN CORDILLERA	6 NORTHWESTERN FORESTED MOUNTAINS	2214.49	meters	Sierra Nevada	Sierra Nevada	38.658	-120.119	c(-120.118870731595, 38.658037606282)	-1.29071	-1.86213	-1.64937	-0.917748	-0.713999	0.00123915	0.00478735	0.00468026	0.00431367	0.00421129	1.16282	2237.77	2552.15	2680.55	2861.33	113.193	207.7	246.05	325.733	5.39667	-3.5275	16.755	7.30711	137.067	6.44167	-2.55	17.95	7.69492	119.455	6.89583	-1.9	18.4	7.71792	112.387	7.50833
14981204	259911	Emigrant Lake	California	5b Northern Sierra Subalpine Forests	5 Sierra Nevada	6.2 WESTERN CORDILLERA	6 NORTHWESTERN FORESTED MOUNTAINS	2615.91	meters	Sierra Nevada	Sierra Nevada	38.6607	-120.039	c(-120.038549204237, 38.6606712652846)	-1.30868	-1.9439	-1.57573	-1.00556	-0.736385	0.00120463	0.00467648	0.00449207	0.0042067	0.00407228	1.07649	1652.65	1933.9	2038.75	2187.17	22.01	62	88.35	132.033	2.60396	-6.6125	14.46	7.54788	309.76	3.675	-5.55	15.65	7.91134	215.275	4.13333	-4.9	16.1	7.93896	194.388	4.75
14981206	NA	NA	California	5b Northern Sierra Subalpine Forests	5 Sierra Nevada	6.2 WESTERN CORDILLERA	6 NORTHWESTERN FORESTED MOUNTAINS	2045.53	meters	Sierra Nevada	Sierra Nevada	38.661	-120.154	c(-120.153739018809, 38.6610265807452)	-1.28461	-1.83009	-1.67822	-0.883415	-0.704844	0.00125085	0.00483079	0.00475398	0.0043555	0.00426551	1.19206	2520.34	2839.35	2966.95	3174.32	181.89	296.6	351.45	436.667	6.47771	-2.38	17.7325	7.25966	113.022	7.5	-1.45	18.85	7.6512	102.016	7.95	-0.8	19.35	7.67731	96.8617	8.56111
14981212	232890	Shealor Lakes	California	5b Northern Sierra Subalpine Forests	5 Sierra Nevada	6.2 WESTERN CORDILLERA	6 NORTHWESTERN FORESTED MOUNTAINS	2190.84	meters	Sierra Nevada	Sierra Nevada	38.6537	-120.147	c(-120.14724967284, 38.6537099525996)	-1.2911	-1.86438	-1.64733	-0.920195	-0.713867	0.00123834	0.00478428	0.00467505	0.00431069	0.00420702	1.16082	2219.09	2530.75	2656.1	2835.42	107.7	204.6	241.4	320.6	5.32521	-3.5775	16.665	7.29781	138.759	6.35833	-2.65	17.85	7.71662	121.362	6.80417	-2	18.3	7.73558	114.161	7.41667
7961169	NA	NA	California	4f Low Southern Cascades Mixed Conifer Forest	4 Cascades	6.2 WESTERN CORDILLERA	6 NORTHWESTERN FORESTED MOUNTAINS	966.12	meters	Cascades	Cascades - General	41.243	-122.132	c(-122.132002036114, 41.2429995624262)	-0.417719	-0.122153	0.189474	0.40007	0.355918	0.00088128	0.00426058	0.00410369	0.00399684	0.00401707	1.32722	4445	4817.9	4989.73	5219.83	856.272	1069.3	1172.15	1307.37	12.1233	2.1675	24.4475	7.96182	65.9097	13.1333	3.25	25.65	8.42365	64.1395	13.6083	3.85	26.25	8.50306	62.54	14.2417
8260121	NA	NA	California	78k Eastern Klamath Low Elevation Forests	78 Klamath Mountains/California High North Coast Range	6.2 WESTERN CORDILLERA	6 NORTHWESTERN FORESTED MOUNTAINS	369.56	meters	Klamath Mountains	Klamath Mountains	40.6541	-122.6	c(-122.600107515995, 40.6541369634118)	0.0904077	3.43877	3.09683	3.27754	2.78116	0.00066563	0.00263086	0.00280121	0.00270987	0.00295644	1.40836	6005.23	6372.2	6527.93	6754.8	890.977	1112	1196.5	1327.67	16.4006	6.1675	28.4875	7.9697	48.6686	17.3833	7.15	29.85	8.44386	48.5745	17.8208	7.6	30.35	8.45107	47.45	18.4472
7960561	NA	NA	California	4f Low Southern Cascades Mixed Conifer Forest	4 Cascades	6.2 WESTERN CORDILLERA	6 NORTHWESTERN FORESTED MOUNTAINS	1023.3	meters	Cascades	Cascades - General	41.2639	-122.128	c(-122.127821294767, 41.2639438265051)	-0.417046	-0.12675	0.188942	0.401219	0.349162	0.000878864	0.00425415	0.00409526	0.00398763	0.00401187	1.32311	4368.15	4747.8	4919.73	5149.87	826.252	1032.5	1133.8	1268.5	11.9125	1.985	24.24	7.95221	67.0027	12.9417	3.15	25.45	8.40037	64.9095	13.4167	3.75	26.05	8.47981	63.2619	14.05
7964703	257511	Browns Lake	California	4g California Cascades Eastside Conifer Forest	4 Cascades	6.2 WESTERN CORDILLERA	6 NORTHWESTERN FORESTED MOUNTAINS	1029.35	meters	Cascades	Cascades - General	41.3011	-122.328	c(-122.327517936533, 41.3010942451283)	-0.415943	-0.134368	0.18717	0.402525	0.33784	0.000874909	0.00424349	0.00408168	0.00397254	0.00400316	1.31638	4243.72	4607.4	4782.48	5013.67	762.445	959.2	1055.85	1189	11.5715	1.7775	23.785	7.84175	68.0313	12.5583	2.85	24.85	8.30788	66.1543	13.0417	3.45	25.5	8.38752	64.3791	13.6778
7964707	236404	Toad Lake	California	78o Klamath Subalpine	78 Klamath Mountains/California High North Coast Range	6.2 WESTERN CORDILLERA	6 NORTHWESTERN FORESTED MOUNTAINS	2114.94	meters	Klamath Mountains	Klamath Mountains	41.282	-122.501	c(-122.501353130517, 41.2819826082312)	0.0265971	3.25063	3.34814	3.00751	2.42292	0.000558247	0.00216639	0.00211841	0.00228962	0.00258303	1.13193	1968.35	2274.7	2385.05	2546.95	0	0	0	13.4333	3.9075	-5.745	15.86	7.69096	203.882	4.975	-4.45	17.05	8.14462	163.711	5.44583	-3.9	17.65	8.21528	151.878	6.08056
7964711	230943	Porcupine Lake	California	78o Klamath Subalpine	78 Klamath Mountains/California High North Coast Range	6.2 WESTERN CORDILLERA	6 NORTHWESTERN FORESTED MOUNTAINS	2206.64	meters	Klamath Mountains	Klamath Mountains	41.2741	-122.509	c(-122.508715252103, 41.2741186907718)	0.0218723	3.2387	3.3642	2.9903	2.40008	0.000550286	0.0021366	0.00207477	0.00226283	0.00255923	1.11144	1832.8	2140.3	2250.65	2403.4	0	0	0	3.1	3.26354	-6.39	15.1925	7.69105	249.195	4.35	-5.05	16.45	8.14907	187.335	4.82083	-4.5	17.05	8.2202	172.011	5.45556
7964717	220688	Castle Lake	California	78n Scott Mountains	78 Klamath Mountains/California High North Coast Range	6.2 WESTERN CORDILLERA	6 NORTHWESTERN FORESTED MOUNTAINS	1658	meters	Klamath Mountains	Klamath Mountains	41.2271	-122.383	c(-122.383123144512, 41.2270843229623)	0.047839	3.30786	3.26991	3.09155	2.5345	0.000594005	0.00231174	0.00233094	0.00242041	0.00269943	1.22397	2787	3105.95	3245.6	3463.95	31.2325	99.2	136.4	189.667	7.21313	-2.505	19.2925	7.76534	108.588	8.24167	-1.25	20.55	8.25364	100.145	8.725	-0.65	21.15	8.32176	95.6285	9.36111
7964723	224521	Gray Rock Lake	California	78n Scott Mountains	78 Klamath Mountains/California High North Coast Range	6.2 WESTERN CORDILLERA	6 NORTHWESTERN FORESTED MOUNTAINS	1820.8	meters	Klamath Mountains	Klamath Mountains	41.2154	-122.434	c(-122.433822157398, 41.2154353444949)	0.0370957	3.27836	3.31059	3.04786	2.47648	0.000575915	0.0022361	0.00222042	0.00235242	0.00263888	1.17741	2326.04	2627.6	2761.57	2944.77	2.48	0	27.9	64.0667	5.4525	-4.2125	17.43	7.71743	143.868	6.50833	-2.95	18.65	8.18896	125.823	6.99167	-2.35	19.25	8.25671	118.593	7.62778
7964725	260981	Gumboot Lake	California	78n Scott Mountains	78 Klamath Mountains/California High North Coast Range	6.2 WESTERN CORDILLERA	6 NORTHWESTERN FORESTED MOUNTAINS	1859.28	meters	Klamath Mountains	Klamath Mountains	41.2111	-122.511	c(-122.510542877366, 41.2111237066835)	0.0410124	3.28921	3.29578	3.06378	2.4976	0.000582514	0.00226354	0.00226067	0.00237719	0.00266092	1.19439	2483.95	2803.25	2936.5	3126.6	8.1375	24.8	62	103.267	6.0725	-3.63	18.08	7.74215	129.108	7.13333	-2.45	19.35	8.23174	115.398	7.6125	-1.85	19.95	8.29539	109.351	8.24444
7964727	220786	Cedar Lake	California	78n Scott Mountains	78 Klamath Mountains/California High North Coast Range	6.2 WESTERN CORDILLERA	6 NORTHWESTERN FORESTED MOUNTAINS	1743	meters	Klamath Mountains	Klamath Mountains	41.2071	-122.497	c(-122.496565734001, 41.2070729461104)	0.0439051	3.29717	3.2849	3.07546	2.51312	0.000587383	0.00228374	0.00229023	0.00239537	0.00267711	1.20692	2606.99	2931.55	3064.8	3264.73	14.0275	49.6	86.8	133.067	6.54625	-3.17	18.545	7.74091	119.522	7.60833	-1.95	19.75	8.20892	107.894	8.0875	-1.35	20.35	8.27262	102.602	8.71944
7964731	221221	Cliff Lake	California	78n Scott Mountains	78 Klamath Mountains/California High North Coast Range	6.2 WESTERN CORDILLERA	6 NORTHWESTERN FORESTED MOUNTAINS	1759.8	meters	Klamath Mountains	Klamath Mountains	41.199	-122.49	c(-122.490472765418, 41.1989666915721)	0.0373757	3.27945	3.30937	3.04916	2.4782	0.000576382	0.00223826	0.00222372	0.00235444	0.00264066	1.17861	2338.58	2639.8	2772.28	2955.9	2.48	0	29.45	66.1333	5.49563	-4.1875	17.455	7.72273	142.794	6.55833	-2.95	18.65	8.18973	124.875	7.03333	-2.35	19.25	8.25848	117.891	7.66667
7964745	222958	Echo Lake	California	78n Scott Mountains	78 Klamath Mountains/California High North Coast Range	6.2 WESTERN CORDILLERA	6 NORTHWESTERN FORESTED MOUNTAINS	1806.4	meters	Klamath Mountains	Klamath Mountains	41.1804	-122.474	c(-122.474496882119, 41.1803939413082)	0.0407012	3.28846	3.29711	3.06234	2.4957	0.000581982	0.00226095	0.00225703	0.00237495	0.00265893	1.19302	2469.28	2787.85	2919.55	3110.17	7.2075	18.6	54.25	96.0333	6.02188	-3.66	17.985	7.71872	129.854	7.08333	-2.45	19.25	8.22373	116.1	7.55833	-1.85	19.85	8.28073	109.944	8.19444
7964753	260889	Grey Rock Lake	California	78n Scott Mountains	78 Klamath Mountains/California High North Coast Range	6.2 WESTERN CORDILLERA	6 NORTHWESTERN FORESTED MOUNTAINS	1667.6	meters	Klamath Mountains	Klamath Mountains	41.12	-122.426	c(-122.425503079288, 41.1200397216512)	0.04834	3.3093	3.26829	3.09329	2.53682	0.000594835	0.00231466	0.00233536	0.00242312	0.00270184	1.22611	2807.59	3120.85	3262	3482.85	29.5275	89.9	127.1	180.367	7.29917	-2.3325	19.2275	7.69973	106.397	8.31667	-1.05	20.45	8.16604	98.1889	8.79167	-0.5	21.05	8.23151	93.8623	9.42778
7951492	268479	Tunnel Reservoir	California	78k Eastern Klamath Low Elevation Forests	78 Klamath Mountains/California High North Coast Range	6.2 WESTERN CORDILLERA	6 NORTHWESTERN FORESTED MOUNTAINS	618.89	meters	Klamath Mountains	Klamath Mountains	40.9985	-121.89	c(-121.890320066297, 40.9984629792276)	0.0820655	3.41426	3.1279	3.2442	2.73692	0.000651622	0.00257402	0.00271679	0.00265799	0.00291042	1.37228	5231.61	5628.5	5800.77	6025	622.195	827.6	911.85	1021.3	14.2817	3.8025	26.5825	8.09258	56.8181	15.35	4.85	28.05	8.55857	55.7561	15.8292	5.4	28.65	8.62798	54.5435	16.4472
7951496	NA	NA	California	4g California Cascades Eastside Conifer Forest	4 Cascades	6.2 WESTERN CORDILLERA	6 NORTHWESTERN FORESTED MOUNTAINS	911.83	meters	Cascades	Cascades - General	40.9922	-121.62	c(-121.620339161894, 40.9921577967844)	-0.419011	-0.113365	0.189189	0.396441	0.368943	0.000885911	0.00427288	0.00412051	0.0040153	0.0040271	1.33509	4596.01	4976	5153.88	5377.83	932.882	1170.3	1274.7	1403.3	12.5335	1.9225	24.965	8.13957	65.2193	13.5667	3.05	26.35	8.62942	63.6076	14.0583	3.55	26.95	8.69078	61.8799	14.675
7951502	NA	NA	California	4h Southern Cascades Foothills	4 Cascades	6.2 WESTERN CORDILLERA	6 NORTHWESTERN FORESTED MOUNTAINS	716.55	meters	Cascades	Cascades - General	40.9828	-121.869	c(-121.869079380994, 40.9827724504262)	-0.421351	-0.0979891	0.192316	0.393589	0.391686	0.000894305	0.00429439	0.00414808	0.00404573	0.00404461	1.34937	4870.81	5256.3	5430.57	5655.47	1029.97	1286.8	1389.65	1518.73	13.294	2.9725	25.51	8.00841	60.411	14.3333	4.05	26.95	8.47283	59.1127	14.8167	4.55	27.55	8.53919	57.6791	15.4361
7951506	NA	NA	California	4h Southern Cascades Foothills	4 Cascades	6.2 WESTERN CORDILLERA	6 NORTHWESTERN FORESTED MOUNTAINS	715.4	meters	Cascades	Cascades - General	40.9809	-121.884	c(-121.884012764848, 40.9808521172184)	-0.422176	-0.0926142	0.192931	0.392135	0.399649	0.000897263	0.00430192	0.00415797	0.00405662	0.00405074	1.3544	4971.19	5359.9	5534.03	5758.87	1074.2	1342	1444.85	1573.93	13.5687	3.24	25.7875	8.01704	59.2457	14.6167	4.25	27.25	8.49046	58.0875	15.1	4.8	27.85	8.5566	56.7103	15.7194
7951510	256597	Baum Lake	California	4g California Cascades Eastside Conifer Forest	4 Cascades	6.2 WESTERN CORDILLERA	6 NORTHWESTERN FORESTED MOUNTAINS	907.33	meters	Cascades	Cascades - General	40.9395	-121.545	c(-121.545239826154, 40.9395442187098)	-0.419851	-0.107828	0.189112	0.394527	0.377038	0.000888921	0.00428063	0.004131	0.00402662	0.00403334	1.34021	4694.22	5058.4	5233.02	5458.07	971.127	1207.1	1309.9	1439	12.8048	2.2475	25.2275	8.12371	63.724	13.7917	3.25	26.55	8.60047	62.3599	14.275	3.85	27.15	8.6627	60.7393	14.8944
7951526	NA	NA	California	4g California Cascades Eastside Conifer Forest	4 Cascades	6.2 WESTERN CORDILLERA	6 NORTHWESTERN FORESTED MOUNTAINS	972.11	meters	Cascades	Cascades - General	40.9146	-121.552	c(-121.552454433698, 40.9146295922073)	-0.418816	-0.114699	0.188511	0.396574	0.366837	0.000885208	0.00427101	0.00411826	0.0040126	0.00402548	1.3339	4573.26	4930.3	5105.07	5329.17	914.98	1136.6	1239.4	1367.5	12.4715	2.0175	24.835	8.07381	65.028	13.4417	3.05	26.15	8.55288	63.6296	13.925	3.6	26.75	8.61535	61.9287	14.5417
7951528	265434	Rising River Lake	California	4g California Cascades Eastside Conifer Forest	4 Cascades	6.2 WESTERN CORDILLERA	6 NORTHWESTERN FORESTED MOUNTAINS	974.23	meters	Cascades	Cascades - General	40.9003	-121.526	c(-121.525774352511, 40.9002997024821)	-0.418945	-0.113842	0.18843	0.396162	0.368111	0.000885669	0.00427221	0.00411993	0.00401443	0.00402646	1.33468	4588.27	4945.5	5121.77	5345.33	920.875	1142.8	1247.15	1374.73	12.5127	2.0725	24.89	8.07214	64.8033	13.4833	3.05	26.25	8.54117	63.3461	13.9708	3.65	26.85	8.60954	61.6831	14.5861
7951550	1661766	Antelope Reservoir	California	4g California Cascades Eastside Conifer Forest	4 Cascades	6.2 WESTERN CORDILLERA	6 NORTHWESTERN FORESTED MOUNTAINS	1219.94	meters	Cascades	Cascades - General	40.8803	-121.4	c(-121.399683562376, 40.8803304391803)	-0.413813	-0.148234	0.185373	0.406235	0.317188	0.000867266	0.00422409	0.00405624	0.00394441	0.00398726	1.30338	4026.8	4366.2	4540.28	4766.03	708.302	901	988.35	1106.1	10.9296	0.4825	23.3825	8.08615	74.4074	11.9	1.45	24.65	8.56043	71.9364	12.3792	2.1	25.25	8.6186	69.708	13
7951554	256469	Bald Mountain Reservoir	California	4g California Cascades Eastside Conifer Forest	4 Cascades	6.2 WESTERN CORDILLERA	6 NORTHWESTERN FORESTED MOUNTAINS	1233.28	meters	Cascades	Cascades - General	40.8739	-121.394	c(-121.394155783233, 40.8738850371016)	-0.413916	-0.147565	0.185484	0.406129	0.318147	0.000867636	0.00422502	0.00405744	0.0039457	0.003988	1.304	4037.06	4372.3	4546.38	4771.13	711.2	904.1	991.45	1108.2	10.9602	0.5275	23.3975	8.07725	74.1113	11.9167	1.45	24.75	8.56763	71.8962	12.3958	2.1	25.35	8.62569	69.6714	13.0139
7951560	NA	NA	California	4g California Cascades Eastside Conifer Forest	4 Cascades	6.2 WESTERN CORDILLERA	6 NORTHWESTERN FORESTED MOUNTAINS	981.29	meters	Cascades	Cascades - General	40.8765	-121.703	c(-121.702585582242, 40.8764705780842)	-0.418294	-0.118266	0.188919	0.398129	0.361664	0.000883339	0.00426602	0.00411135	0.00400517	0.0040215	1.33072	4510.96	4890.6	5060.82	5286.3	874.25	1106	1202.7	1329.73	12.3044	2.06	24.4975	7.95774	64.9291	13.3333	3.05	25.95	8.45596	63.4197	13.8042	3.65	26.5	8.50345	61.6606	14.425
7951562	NA	NA	California	4g California Cascades Eastside Conifer Forest	4 Cascades	6.2 WESTERN CORDILLERA	6 NORTHWESTERN FORESTED MOUNTAINS	980.5	meters	Cascades	Cascades - General	40.8747	-121.702	c(-121.701833973127, 40.8746734162573)	-0.418404	-0.117532	0.189046	0.398031	0.362708	0.000883733	0.00426705	0.00411266	0.00400657	0.0040223	1.33139	4523.51	4896.5	5066.68	5291.1	878.432	1106	1202.7	1328.7	12.3392	2.115	24.5225	7.95236	64.6989	13.35	3.05	25.95	8.44006	63.2214	13.8208	3.65	26.5	8.48732	61.4693	14.4389
7951564	229343	Murken Lake	California	4g California Cascades Eastside Conifer Forest	4 Cascades	6.2 WESTERN CORDILLERA	6 NORTHWESTERN FORESTED MOUNTAINS	1084.9	meters	Cascades	Cascades - General	40.8474	-121.453	c(-121.453442433981, 40.8473809955498)	-0.417402	-0.124177	0.187167	0.39893	0.352812	0.000880139	0.00425775	0.00410098	0.00399352	0.00401469	1.32527	4411.95	4771.8	4940.82	5164.9	843.28	1063.2	1155.25	1280.77	12.0248	1.7175	24.3525	8.01189	66.9473	13.0083	2.65	25.75	8.50481	65.3797	13.475	3.3	26.3	8.55713	63.5665	14.0917
7951568	258717	Corders Reservoir	California	4g California Cascades Eastside Conifer Forest	4 Cascades	6.2 WESTERN CORDILLERA	6 NORTHWESTERN FORESTED MOUNTAINS	1729.84	meters	Cascades	Cascades - General	40.817	-121.138	c(-121.138243960686, 40.8170165930499)	-0.402121	-0.226078	0.181572	0.432098	0.201774	0.000825346	0.00411515	0.0039106	0.00378437	0.00389841	1.23207	2996.4	3313.65	3453.3	3653.18	356.8	528.9	591.5	673.133	7.72646	-2.9075	20.3325	8.20676	107.23	8.725	-1.95	21.65	8.68605	99.5536	9.20833	-1.25	22.2	8.7281	95.0226	9.82222
7951570	235590	Straylor Lake	California	4g California Cascades Eastside Conifer Forest	4 Cascades	6.2 WESTERN CORDILLERA	6 NORTHWESTERN FORESTED MOUNTAINS	1605.1	meters	Cascades	Cascades - General	40.8149	-121.083	c(-121.083136578351, 40.8148895985582)	-0.405703	-0.202472	0.183839	0.425264	0.236755	0.000838194	0.00414819	0.00395415	0.00383233	0.00392534	1.25392	3277.16	3586.3	3743.03	3957.83	455.335	644.8	707.4	792.133	8.65208	-2.045	21.275	8.23451	95.9113	9.64167	-1.05	22.55	8.71639	90.4033	10.1333	-0.35	23.1	8.75536	86.5867	10.7444
7951572	268157	Terry Lake	California	4f Low Southern Cascades Mixed Conifer Forest	4 Cascades	6.2 WESTERN CORDILLERA	6 NORTHWESTERN FORESTED MOUNTAINS	1382.68	meters	Cascades	Cascades - General	40.8252	-121.76	c(-121.760086106353, 40.8252336581086)	-0.408757	-0.184398	0.184387	0.418371	0.263912	0.000849145	0.00417348	0.00398829	0.00387025	0.00394625	1.27255	3509.22	3871.8	4040.22	4265.13	484.957	693.4	752.9	846.9	9.47667	-0.37	21.435	7.75466	82.2428	10.55	0.65	22.95	8.25723	78.2676	11.0125	1.25	23.45	8.2921	75.4169	11.6306
7951574	226068	Jacks Lake	California	4g California Cascades Eastside Conifer Forest	4 Cascades	6.2 WESTERN CORDILLERA	6 NORTHWESTERN FORESTED MOUNTAINS	1700.2	meters	Cascades	Cascades - General	40.8095	-121.026	c(-121.026091635962, 40.8094735662024)	-0.403671	-0.215235	0.183227	0.429546	0.217817	0.000830909	0.00413033	0.0039303	0.0038061	0.00391076	1.24153	3122.3	3438.75	3582.75	3786.12	403.57	586.8	649.4	727.967	8.12167	-2.6825	20.785	8.28305	102.884	9.125	-1.65	22.05	8.7643	96.0471	9.61667	-0.95	22.6	8.80325	91.7607	10.2222
7951576	NA	NA	California	4g California Cascades Eastside Conifer Forest	4 Cascades	6.2 WESTERN CORDILLERA	6 NORTHWESTERN FORESTED MOUNTAINS	1684.9	meters	Cascades	Cascades - General	40.8097	-121.012	c(-121.011652008217, 40.8096866262584)	-0.403515	-0.216096	0.183313	0.429922	0.21654	0.000830349	0.00412912	0.00392862	0.00380429	0.00390977	1.24058	3112.13	3426.55	3572.1	3774.92	401.735	583.7	647.85	727.933	8.08146	-2.74	20.775	8.3022	103.638	9.075	-1.75	22.05	8.78129	96.7636	9.57083	-1.05	22.6	8.82644	92.446	10.1806
7951578	NA	NA	California	4g California Cascades Eastside Conifer Forest	4 Cascades	6.2 WESTERN CORDILLERA	6 NORTHWESTERN FORESTED MOUNTAINS	1688.24	meters	Cascades	Cascades - General	40.8074	-121.005	c(-121.005099614076, 40.8074290060846)	-0.403943	-0.213299	0.183677	0.429265	0.220666	0.000831883	0.00413304	0.00393373	0.00380987	0.00391295	1.24319	3145.31	3457.15	3602.55	3808.45	413.202	595.9	658.5	738.1	8.19167	-2.64	20.875	8.30455	102.25	9.18333	-1.65	22.15	8.78287	95.6392	9.675	-0.95	22.7	8.82185	91.3974	10.2861
7951582	232698	Schrode Lake	California	4g California Cascades Eastside Conifer Forest	4 Cascades	6.2 WESTERN CORDILLERA	6 NORTHWESTERN FORESTED MOUNTAINS	1749.4	meters	Cascades	Cascades - General	40.8003	-121.119	c(-121.119483222271, 40.8003399889921)	-0.40175	-0.228484	0.181634	0.433021	0.19822	0.000824019	0.00411179	0.00390602	0.00377938	0.00389567	1.22981	2969.13	3289.15	3427.4	3624.75	347.155	519.7	582.3	663.933	7.63333	-3	20.225	8.20522	108.514	8.625	-2.05	21.55	8.70372	100.913	9.1125	-1.35	22.1	8.74113	96.1779	9.72778
7951584	NA	NA	California	4g California Cascades Eastside Conifer Forest	4 Cascades	6.2 WESTERN CORDILLERA	6 NORTHWESTERN FORESTED MOUNTAINS	1709.3	meters	Cascades	Cascades - General	40.8008	-121.019	c(-121.019325756587, 40.8007702708311)	-0.403368	-0.217208	0.183247	0.430289	0.214906	0.000829822	0.00412757	0.00392656	0.00380201	0.00390851	1.23968	3098.94	3417.35	3559.85	3762.68	395.767	577.6	638.7	718.8	8.04354	-2.755	20.71	8.28664	103.922	9.05	-1.75	21.95	8.76605	96.8624	9.5375	-1.05	22.5	8.80097	92.5005	10.1472
7951586	227583	Long Lake	California	4g California Cascades Eastside Conifer Forest	4 Cascades	6.2 WESTERN CORDILLERA	6 NORTHWESTERN FORESTED MOUNTAINS	1627.1	meters	Cascades	Cascades - General	40.7971	-121.06	c(-121.060372834633, 40.797130128575)	-0.404996	-0.207101	0.18389	0.427133	0.229864	0.000835659	0.00414171	0.00394535	0.00382263	0.00392003	1.24961	3220.02	3528.4	3678.97	3891.73	435.442	617.3	679.9	762.567	8.46542	-2.23	21.0775	8.23887	98.0857	9.45	-1.25	22.35	8.69598	92.0209	9.94167	-0.55	22.9	8.73484	88.057	10.5528
7951592	256725	Bear Valley Reservoir	California	4g California Cascades Eastside Conifer Forest	4 Cascades	6.2 WESTERN CORDILLERA	6 NORTHWESTERN FORESTED MOUNTAINS	1793.61	meters	Cascades	Cascades - General	40.7815	-121.127	c(-121.1267818933, 40.7814585320478)	-0.400059	-0.239577	0.181097	0.436592	0.18182	0.000817955	0.00409626	0.00388529	0.00375669	0.00388305	1.21949	2846.65	3169.85	3304.6	3495.77	305.825	461.7	524.3	605.933	7.21458	-3.3625	19.77	8.18207	114.578	8.20833	-2.45	21.05	8.64959	105.376	8.69583	-1.75	21.6	8.68673	100.186	9.31111
7951594	258719	Cornaz Lake	California	4g California Cascades Eastside Conifer Forest	4 Cascades	6.2 WESTERN CORDILLERA	6 NORTHWESTERN FORESTED MOUNTAINS	1359.14	meters	Cascades	Cascades - General	40.7904	-121.544	c(-121.543791430143, 40.7904370950776)	-0.411386	-0.165498	0.184066	0.411337	0.291717	0.000858565	0.00419993	0.00402421	0.00390933	0.00396766	1.28857	3771.09	4118.9	4290.08	4513.97	590.707	791.1	864.55	970.433	10.2192	0.1325	22.385	7.88151	77.5656	11.225	1.15	23.85	8.36727	74.5413	11.6958	1.75	24.4	8.4186	72.0786	12.3111
7951596	1661804	Government Lake	California	4g California Cascades Eastside Conifer Forest	4 Cascades	6.2 WESTERN CORDILLERA	6 NORTHWESTERN FORESTED MOUNTAINS	1515.59	meters	Cascades	Cascades - General	40.7843	-121.377	c(-121.377338321936, 40.78432697276)	-0.407887	-0.189138	0.182839	0.419259	0.256559	0.000846021	0.00416685	0.00397991	0.00386056	0.00394059	1.26723	3447.43	3754.85	3925.85	4148.58	493.162	687.5	748.55	838.967	9.23896	-1.025	21.605	8.00737	87.2571	10.225	-0.05	23.05	8.49846	83.1145	10.6958	0.6	23.55	8.53753	79.9599	11.3083
7951602	NA	NA	California	4g California Cascades Eastside Conifer Forest	4 Cascades	6.2 WESTERN CORDILLERA	6 NORTHWESTERN FORESTED MOUNTAINS	1773.53	meters	Cascades	Cascades - General	40.734	-121.156	c(-121.155969054157, 40.7339528048308)	-0.401263	-0.232552	0.1816	0.434425	0.192246	0.000822273	0.00410609	0.00389834	0.00377103	0.00389107	1.22684	2923.48	3246.25	3384.5	3582.37	330.352	498.3	560.9	642.533	7.51104	-2.95	20.0275	8.14512	109.417	8.525	-2.05	21.35	8.61786	101.089	9.00833	-1.35	21.9	8.65971	96.3825	9.61944
7951612	218698	Barrett Lake	California	4e High Southern Cascades Montane Forest	4 Cascades	6.2 WESTERN CORDILLERA	6 NORTHWESTERN FORESTED MOUNTAINS	1961.54	meters	Cascades	Cascades - General	40.7158	-121.574	c(-121.574026097427, 40.7158225143166)	-0.395666	-0.270813	0.177508	0.444788	0.135696	0.0008022	0.00405255	0.00382796	0.00369374	0.00384754	1.19269	2528.36	2855.15	2982.2	3163.72	185.667	303	361	444.167	6.17292	-3.87	18.335	7.86833	129.248	7.225	-2.75	19.75	8.35008	115.572	7.68333	-2.15	20.25	8.38469	109.491	8.3
7951614	222743	Durbin Lake	California	4e High Southern Cascades Montane Forest	4 Cascades	6.2 WESTERN CORDILLERA	6 NORTHWESTERN FORESTED MOUNTAINS	1973.07	meters	Cascades	Cascades - General	40.7099	-121.572	c(-121.571729841001, 40.7098691119207)	-0.395666	-0.270813	0.177508	0.444788	0.135696	0.0008022	0.00405255	0.00382796	0.00369374	0.00384754	1.19269	2528.36	2855.15	2982.2	3163.72	185.667	303	361	444.167	6.17292	-3.87	18.335	7.86833	129.248	7.225	-2.75	19.75	8.35008	115.572	7.68333	-2.15	20.25	8.38469	109.491	8.3
7951618	NA	NA	California	4g California Cascades Eastside Conifer Forest	4 Cascades	6.2 WESTERN CORDILLERA	6 NORTHWESTERN FORESTED MOUNTAINS	1696.02	meters	Cascades	Cascades - General	40.6951	-121.213	c(-121.212671938643, 40.6951207694826)	-0.403493	-0.218913	0.182373	0.430126	0.212479	0.00083027	0.00412518	0.00392379	0.0037989	0.00390665	1.24044	3078.81	3403.2	3543.07	3755.53	381.335	562.4	623.45	705.6	8.07438	-2.2275	20.5425	8.09216	100.978	9.09167	-1.35	21.95	8.57019	94.2642	9.5625	-0.65	22.45	8.6047	90.1847	10.175
7951620	225734	Hufford Lake	California	4e High Southern Cascades Montane Forest	4 Cascades	6.2 WESTERN CORDILLERA	6 NORTHWESTERN FORESTED MOUNTAINS	2059.87	meters	Cascades	Cascades - General	40.7022	-121.573	c(-121.572794593645, 40.7021501561513)	-0.393237	-0.285607	0.176347	0.44922	0.113772	0.000793492	0.00403185	0.00380049	0.00366358	0.00383066	1.17788	2390.41	2705.35	2832.4	3009.25	147.51	247.9	299.9	381.067	5.62521	-4.4175	17.79	7.87181	142.373	6.68333	-3.35	19.25	8.34433	124.853	7.14167	-2.75	19.75	8.37847	117.772	7.75833
7951622	223292	Everett Lake	California	4e High Southern Cascades Montane Forest	4 Cascades	6.2 WESTERN CORDILLERA	6 NORTHWESTERN FORESTED MOUNTAINS	2191.97	meters	Cascades	Cascades - General	40.702	-121.6	c(-121.59962872462, 40.7020282975086)	-0.389125	-0.310465	0.174852	0.457204	0.0769615	0.000778749	0.00399707	0.00375415	0.00361265	0.00380232	1.1528	2175.13	2482.5	2598.78	2768.83	94.6825	189.1	220.1	292.267	4.73979	-5.2825	16.885	7.85492	169.971	5.8	-4.15	18.35	8.33639	143.731	6.25833	-3.55	18.85	8.37097	134.438	6.87778
7951626	259785	Ebey Lake	California	4g California Cascades Eastside Conifer Forest	4 Cascades	6.2 WESTERN CORDILLERA	6 NORTHWESTERN FORESTED MOUNTAINS	1697.13	meters	Cascades	Cascades - General	40.6948	-121.223	c(-121.222509256496, 40.6947960340567)	-0.40349	-0.218999	0.182294	0.430075	0.21236	0.00083026	0.00412506	0.00392367	0.00379878	0.00390656	1.24042	3077.8	3403.2	3543.07	3755.53	380.57	562.4	623.45	705.6	8.07354	-2.2225	20.53	8.08631	100.908	9.09167	-1.35	21.95	8.57019	94.2642	9.5625	-0.65	22.45	8.6047	90.1847	10.175
7951628	227936	Magee Lake	California	4e High Southern Cascades Montane Forest	4 Cascades	6.2 WESTERN CORDILLERA	6 NORTHWESTERN FORESTED MOUNTAINS	2193.77	meters	Cascades	Cascades - General	40.6998	-121.603	c(-121.602684921993, 40.6998370566423)	-0.383489	-0.342504	0.17276	0.466875	0.0296821	0.00075854	0.00395223	0.00369462	0.00354755	0.00376593	1.11842	1926.2	2244	2349.65	2500.88	46.5	120.9	151.9	202.067	3.60792	-6.4125	15.75	7.86005	229.006	4.69167	-5.25	17.25	8.33344	177.622	5.15	-4.65	17.75	8.36777	163.718	5.76944
7951634	NA	NA	California	4g California Cascades Eastside Conifer Forest	4 Cascades	6.2 WESTERN CORDILLERA	6 NORTHWESTERN FORESTED MOUNTAINS	1679.76	meters	Cascades	Cascades - General	40.6883	-121.236	c(-121.235568749827, 40.6882841090967)	-0.403851	-0.216828	0.182453	0.429372	0.215588	0.000831553	0.0041281	0.00392771	0.00380324	0.00390904	1.24262	3103.24	3430.5	3571.88	3784.83	388.6	574.6	635.65	717.8	8.16625	-2.0775	20.6125	8.06982	99.5382	9.18333	-1.25	22.05	8.56752	93.2942	9.65	-0.55	22.55	8.60529	89.364	10.2611
7951636	235864	Swains Hole	California	4g California Cascades Eastside Conifer Forest	4 Cascades	6.2 WESTERN CORDILLERA	6 NORTHWESTERN FORESTED MOUNTAINS	1618.39	meters	Cascades	Cascades - General	40.6818	-121.268	c(-121.268073460094, 40.6818259276533)	-0.40541	-0.206644	0.183141	0.425994	0.230734	0.000837144	0.00414235	0.00394665	0.00382421	0.0039207	1.25213	3225.5	3552	3707.07	3925.6	428.197	620.4	679.9	761.533	8.57313	-1.605	20.985	8.03835	94.3829	9.60833	-0.65	22.35	8.51592	88.6305	10.0667	2.84217e-14	22.85	8.55331	85.1262	10.6778
7951640	235751	Summit Lake	California	4g California Cascades Eastside Conifer Forest	4 Cascades	6.2 WESTERN CORDILLERA	6 NORTHWESTERN FORESTED MOUNTAINS	1621.19	meters	Cascades	Cascades - General	40.6751	-121.365	c(-121.36474312153, 40.6750624346214)	-0.405426	-0.206933	0.182447	0.425449	0.230306	0.000837198	0.00414194	0.00394642	0.00382392	0.00392038	1.25223	3222.11	3539.9	3701.07	3922.57	417.475	608.1	667.6	750.267	8.57708	-1.5	20.8875	7.95953	93.4218	9.59167	-0.55	22.25	8.45302	88.1288	10.0583	0.1	22.75	8.48595	84.5341	10.675
7951644	264892	Poison Lake	California	4g California Cascades Eastside Conifer Forest	4 Cascades	6.2 WESTERN CORDILLERA	6 NORTHWESTERN FORESTED MOUNTAINS	1696.23	meters	Cascades	Cascades - General	40.6613	-121.2	c(-121.199888974342, 40.661331003456)	-0.403539	-0.218813	0.182934	0.430526	0.212655	0.000830435	0.00412532	0.0039237	0.00379891	0.00390678	1.24072	3079.81	3406.2	3547.57	3760.53	381.947	568.5	629.55	711.7	8.08583	-2.175	20.54	8.08442	100.703	9.10833	-1.35	21.95	8.58386	94.2418	9.57917	-0.65	22.45	8.62153	90.2015	10.1917
7951648	262785	Logan Lake	California	4g California Cascades Eastside Conifer Forest	4 Cascades	6.2 WESTERN CORDILLERA	6 NORTHWESTERN FORESTED MOUNTAINS	1432.36	meters	Cascades	Cascades - General	40.6619	-121.484	c(-121.484264221019, 40.6618744016714)	-0.410467	-0.172356	0.184117	0.413934	0.281579	0.000855272	0.00419033	0.00401118	0.00389507	0.00395985	1.28297	3674.04	4018.2	4188.08	4414.47	557.01	757.5	820.1	923.367	9.95646	0.0575	22.065	7.83287	79.0934	10.95	0.95	23.45	8.33721	76.1389	11.4167	1.6	23.95	8.3696	73.4214	12.0389
7951650	256446	Baker Lake	California	4g California Cascades Eastside Conifer Forest	4 Cascades	6.2 WESTERN CORDILLERA	6 NORTHWESTERN FORESTED MOUNTAINS	1620.7	meters	Cascades	Cascades - General	40.6479	-121.378	c(-121.377539383161, 40.6478572774922)	-0.406037	-0.203043	0.182745	0.424197	0.236085	0.000839389	0.00414739	0.00395365	0.00383191	0.00392482	1.25595	3270.02	3589.85	3754.85	3976.62	431.977	626.4	685.9	768.567	8.73896	-1.245	20.9925	7.92783	91.2948	9.75	-0.35	22.35	8.42658	86.4265	10.2167	0.3	22.85	8.46071	82.9707	10.8306
7951652	258888	Crater Lake	California	4f Low Southern Cascades Mixed Conifer Forest	4 Cascades	6.2 WESTERN CORDILLERA	6 NORTHWESTERN FORESTED MOUNTAINS	2090.14	meters	Cascades	Cascades - General	40.6262	-121.047	c(-121.047480148988, 40.6261518657455)	-0.390994	-0.295175	0.178888	0.45482	0.0996633	0.000785457	0.00401846	0.00378113	0.00364281	0.00381979	1.16421	2304.96	2627.6	2752.32	2919.03	136.32	235.6	286.15	363.733	5.13542	-5.3275	17.555	8.13237	161.268	6.2	-4.35	18.95	8.64781	139.481	6.68333	-3.65	19.45	8.66948	130.376	7.29167
7951664	NA	NA	California	4e High Southern Cascades Montane Forest	4 Cascades	6.2 WESTERN CORDILLERA	6 NORTHWESTERN FORESTED MOUNTAINS	1886.93	meters	Cascades	Cascades - General	40.5409	-121.329	c(-121.329244044905, 40.5408770685775)	-0.397975	-0.257152	0.180507	0.442248	0.156066	0.000810485	0.00407167	0.00385238	0.00372087	0.00386322	1.20679	2662.88	3004.95	3135	3328.7	240.035	391.5	451	533.633	6.71063	-3.19	18.9875	7.9419	119.425	7.78333	-2.25	20.35	8.4388	108.421	8.25	-1.6	20.85	8.46773	102.949	8.86944
7951668	269057	Widow Lake	California	4e High Southern Cascades Montane Forest	4 Cascades	6.2 WESTERN CORDILLERA	6 NORTHWESTERN FORESTED MOUNTAINS	2081.19	meters	Cascades	Cascades - General	40.5368	-121.262	c(-121.26235178828, 40.5367510041681)	-0.392513	-0.290232	0.178389	0.45245	0.107084	0.000790904	0.00402538	0.00379078	0.00365339	0.00382551	1.17348	2348.63	2679.5	2805.72	2979.33	150.765	251.1	307.6	388.233	5.46396	-4.515	17.785	7.97603	148.026	6.55833	-3.55	19.15	8.4701	129.15	7.02083	-2.9	19.65	8.50228	121.598	7.63611
7951670	NA	NA	California	4e High Southern Cascades Montane Forest	4 Cascades	6.2 WESTERN CORDILLERA	6 NORTHWESTERN FORESTED MOUNTAINS	1993.78	meters	Cascades	Cascades - General	40.5372	-121.395	c(-121.394591202498, 40.5371727997222)	-0.39483	-0.276623	0.178959	0.447919	0.127239	0.00079921	0.00404442	0.00381626	0.00368133	0.00384103	1.18761	2473	2806.25	2937.9	3118.98	180.555	300	359.55	442.2	5.98083	-3.925	18.24	7.92495	134.057	7.05833	-2.95	19.65	8.42123	119.309	7.5375	-2.3	20.2	8.44443	112.467	8.15556
7951672	254752	Cluster Lakes	California	4e High Southern Cascades Montane Forest	4 Cascades	6.2 WESTERN CORDILLERA	6 NORTHWESTERN FORESTED MOUNTAINS	1993.78	meters	Cascades	Cascades - General	40.5332	-121.392	c(-121.392436708393, 40.5331626064732)	-0.39439	-0.279383	0.178782	0.448727	0.123197	0.000797631	0.00404056	0.00381113	0.00367574	0.00383792	1.18492	2447.27	2781.75	2913.4	3095.52	173.302	290.8	350.35	434.033	5.88125	-4.0125	18.1325	7.92111	136.317	6.975	-3.05	19.55	8.42055	120.725	7.45417	-2.4	20.1	8.44368	113.725	8.075
7951678	NA	NA	California	4e High Southern Cascades Montane Forest	4 Cascades	6.2 WESTERN CORDILLERA	6 NORTHWESTERN FORESTED MOUNTAINS	2006.03	meters	Cascades	Cascades - General	40.5294	-121.378	c(-121.377697987917, 40.5293872434622)	-0.394685	-0.277585	0.178983	0.44833	0.125795	0.000798689	0.00404308	0.00381441	0.00367928	0.00383992	1.18672	2464.12	2794.05	2925.7	3106.78	178.93	300	359.55	442.2	5.94792	-3.9475	18.21	7.92732	134.85	7.00833	-3.05	19.65	8.457	120.671	7.4875	-2.4	20.2	8.47996	113.701	8.10556
7951682	223422	Feather Lake	California	4e High Southern Cascades Montane Forest	4 Cascades	6.2 WESTERN CORDILLERA	6 NORTHWESTERN FORESTED MOUNTAINS	1994.18	meters	Cascades	Cascades - General	40.5255	-121.38	c(-121.379672040897, 40.5255494200208)	-0.394685	-0.277585	0.178983	0.44833	0.125795	0.000798689	0.00404308	0.00381441	0.00367928	0.00383992	1.18672	2464.12	2794.05	2925.7	3106.78	178.93	300	359.55	442.2	5.94792	-3.9475	18.21	7.92732	134.85	7.00833	-3.05	19.65	8.457	120.671	7.4875	-2.4	20.2	8.47996	113.701	8.10556
7951684	254614	Big Bear Lake	California	4e High Southern Cascades Montane Forest	4 Cascades	6.2 WESTERN CORDILLERA	6 NORTHWESTERN FORESTED MOUNTAINS	2029.68	meters	Cascades	Cascades - General	40.5257	-121.401	c(-121.400657589869, 40.5256878100678)	-0.392839	-0.28855	0.178285	0.451761	0.109554	0.00079207	0.00402773	0.00379397	0.00365686	0.00382741	1.17546	2363.59	2685.5	2816.38	2994.5	150.532	248	306.05	389.233	5.53542	-4.3875	17.795	7.93024	145.26	6.60833	-3.45	19.15	8.42965	127.561	7.0875	-2.8	19.7	8.45274	119.788	7.70833
7951688	NA	NA	California	4e High Southern Cascades Montane Forest	4 Cascades	6.2 WESTERN CORDILLERA	6 NORTHWESTERN FORESTED MOUNTAINS	2109.08	meters	Cascades	Cascades - General	40.5246	-121.414	c(-121.414083184417, 40.5246047617133)	-0.390956	-0.299839	0.177664	0.455387	0.0928551	0.000785318	0.00401194	0.00377292	0.00363376	0.00381456	1.16397	2264.39	2587.9	2712.57	2884.9	124.182	223.2	269.25	348.433	5.12563	-4.805	17.3825	7.93121	157.268	6.20833	-3.85	18.75	8.42965	135.78	6.6875	-3.2	19.3	8.45274	127.024	7.30833
7951690	267285	Snag Lake	California	4f Low Southern Cascades Mixed Conifer Forest	4 Cascades	6.2 WESTERN CORDILLERA	6 NORTHWESTERN FORESTED MOUNTAINS	1852.59	meters	Cascades	Cascades - General	40.514	-121.31	c(-121.309697146718, 40.5139845851326)	-0.399532	-0.247241	0.181334	0.439269	0.170791	0.000816069	0.00408554	0.00387075	0.00374109	0.00387456	1.21629	2764.91	3111.85	3245.45	3447.42	273.042	440.3	501.35	584.5	7.08438	-2.805	19.365	7.94605	113.061	8.175	-1.85	20.75	8.44373	103.287	8.64167	-1.2	21.3	8.48281	98.4244	9.26111
7951694	254916	Little Bear Lake	California	4e High Southern Cascades Montane Forest	4 Cascades	6.2 WESTERN CORDILLERA	6 NORTHWESTERN FORESTED MOUNTAINS	2070.26	meters	Cascades	Cascades - General	40.5233	-121.407	c(-121.407018610149, 40.5232603926283)	-0.392504	-0.290647	0.17828	0.452446	0.106505	0.000790868	0.0040248	0.00379004	0.00365261	0.00382507	1.17341	2344.81	2673.4	2802.72	2979.4	145.592	248	303.05	385.233	5.46167	-4.4475	17.7225	7.92804	147.246	6.55833	-3.45	19.15	8.43407	128.601	7.03333	-2.8	19.7	8.456	120.757	7.65278
7951700	268115	Teal Lake	California	4e High Southern Cascades Montane Forest	4 Cascades	6.2 WESTERN CORDILLERA	6 NORTHWESTERN FORESTED MOUNTAINS	1975.69	meters	Cascades	Cascades - General	40.5131	-121.289	c(-121.288728655429, 40.5130713699436)	-0.394901	-0.27614	0.179447	0.448198	0.127947	0.000799466	0.0040451	0.00381694	0.00368209	0.00384157	1.18804	2477.7	2812.35	2942.45	3122.92	186.03	306.1	367.15	449.267	5.99708	-3.925	18.305	7.96072	134.247	7.08333	-2.95	19.65	8.43977	119.15	7.55	-2.3	20.2	8.4788	112.701	8.16667
7951710	NA	NA	California	4e High Southern Cascades Montane Forest	4 Cascades	6.2 WESTERN CORDILLERA	6 NORTHWESTERN FORESTED MOUNTAINS	1985.49	meters	Cascades	Cascades - General	40.5128	-121.447	c(-121.447449572166, 40.5128314357846)	-0.395503	-0.272799	0.179016	0.446421	0.132994	0.00080162	0.00404977	0.00382353	0.00368938	0.00384546	1.19171	2509.22	2855.15	2986.8	3169.75	187.707	318.2	379.3	462.467	6.13417	-3.7375	18.33	7.89182	130.094	7.24167	-2.65	19.75	8.40351	116.044	7.71667	-2.05	20.3	8.43713	109.725	8.33333
7951712	263051	Lower Twin Lake	California	4e High Southern Cascades Montane Forest	4 Cascades	6.2 WESTERN CORDILLERA	6 NORTHWESTERN FORESTED MOUNTAINS	1992.79	meters	Cascades	Cascades - General	40.5072	-121.364	c(-121.363968903367, 40.507218506125)	-0.394276	-0.280175	0.178872	0.449114	0.122018	0.000797222	0.00403945	0.00380959	0.00367405	0.00383701	1.18422	2439.97	2775.65	2905.75	3086.42	172.99	290.8	350.35	434.033	5.85542	-4.025	18.1175	7.92997	137.044	6.95	-3.05	19.55	8.44081	121.451	7.425	-2.4	20.1	8.4627	114.425	8.04444
7946774	262668	Little Medicine Lake	California	4e High Southern Cascades Montane Forest	4 Cascades	6.2 WESTERN CORDILLERA	6 NORTHWESTERN FORESTED MOUNTAINS	2047.08	meters	Cascades	Cascades - General	41.5881	-121.612	c(-121.61226653291, 41.5881163814283)	-0.390138	-0.298782	0.174425	0.452342	0.0941955	0.000782374	0.00401342	0.00377646	0.00363714	0.00381559	1.15896	2273.62	2577.6	2706.28	2872.27	141.522	235.6	290.95	370.133	4.95375	-5.715	17.68	8.21709	170.014	6	-4.55	18.75	8.66797	144.466	6.5	-3.9	19.4	8.76915	135.593	7.11111
7946776	263434	Medicine Lake	California	4e High Southern Cascades Montane Forest	4 Cascades	6.2 WESTERN CORDILLERA	6 NORTHWESTERN FORESTED MOUNTAINS	2030.65	meters	Cascades	Cascades - General	41.5819	-121.599	c(-121.599185243229, 41.5818884903195)	-0.39048	-0.296909	0.174769	0.451902	0.0969806	0.000783602	0.00401604	0.00377983	0.00364091	0.00381774	1.16105	2289.77	2592.8	2724.53	2891.53	145.16	235.6	293.95	374.133	5.02646	-5.635	17.745	8.21176	167.31	6.06667	-4.45	18.75	8.6616	142.774	6.56667	-3.8	19.4	8.7628	134.104	7.17778
7946778	257198	Blanche Lake	California	4e High Southern Cascades Montane Forest	4 Cascades	6.2 WESTERN CORDILLERA	6 NORTHWESTERN FORESTED MOUNTAINS	2056.02	meters	Cascades	Cascades - General	41.5564	-121.571	c(-121.570940216065, 41.5563743517864)	-0.390169	-0.298954	0.174641	0.452475	0.0939956	0.000782486	0.00401317	0.00377604	0.0036368	0.00381544	1.15915	2272.06	2580.5	2710.72	2876.2	138.967	229.4	286.3	364.967	4.96	-5.675	17.6325	8.19396	169.224	6.025	-4.55	18.65	8.62566	143.165	6.525	-3.85	19.35	8.73288	134.501	7.13056
7947608	268994	White Deer Lake	California	4f Low Southern Cascades Mixed Conifer Forest	4 Cascades	6.2 WESTERN CORDILLERA	6 NORTHWESTERN FORESTED MOUNTAINS	1394.67	meters	Cascades	Cascades - General	41.339	-121.742	c(-121.741894096931, 41.3390238673533)	-0.40769	-0.191003	0.184647	0.42083	0.254166	0.000845319	0.00416424	0.00397559	0.00385656	0.00393874	1.26604	3422.37	3768.7	3952.73	4177.67	492.852	696.7	770.05	864.467	9.18417	-1.0025	21.615	8.0433	88.0742	10.2667	0.15	22.85	8.49233	82.7175	10.7708	0.8	23.5	8.58322	79.8249	11.3889
7947610	229108	Mosquito Lake	California	4g California Cascades Eastside Conifer Forest	4 Cascades	6.2 WESTERN CORDILLERA	6 NORTHWESTERN FORESTED MOUNTAINS	1338.67	meters	Cascades	Cascades - General	41.3257	-121.436	c(-121.43552315016, 41.3257249434753)	-0.40925	-0.178158	0.184207	0.416042	0.272945	0.000850905	0.00418221	0.00400006	0.00388303	0.0039532	1.27554	3593.43	3913.35	4099.7	4323.38	557.837	763.7	849.35	950	9.61583	-1.19	22.1525	8.22541	86.2002	10.6583	-0.05	23.45	8.70919	81.7125	11.1708	0.55	24.1	8.80693	78.9647	11.7861
7947612	218691	Barnum Flat Reservoir	California	4f Low Southern Cascades Mixed Conifer Forest	4 Cascades	6.2 WESTERN CORDILLERA	6 NORTHWESTERN FORESTED MOUNTAINS	1334.87	meters	Cascades	Cascades - General	41.3219	-121.474	c(-121.473867920949, 41.3218763104262)	-0.409379	-0.177479	0.184365	0.415844	0.273988	0.000851371	0.00418316	0.00400128	0.00388444	0.003954	1.27633	3602.63	3927	4115.57	4339	559.727	763.7	849.35	951.033	9.65167	-1.105	22.1575	8.20454	85.6334	10.7	0.05	23.45	8.67635	81.0874	11.2167	0.65	24.1	8.77064	78.3204	11.8306
7947614	255233	Whitehorse Flat Reservoir	California	4g California Cascades Eastside Conifer Forest	4 Cascades	6.2 WESTERN CORDILLERA	6 NORTHWESTERN FORESTED MOUNTAINS	1337.37	meters	Cascades	Cascades - General	41.3001	-121.423	c(-121.423019886248, 41.300140610581)	-0.409399	-0.177013	0.18409	0.415562	0.274599	0.000851439	0.00418381	0.00400227	0.00388539	0.00395448	1.27645	3609.21	3922.55	4110.4	4333.58	563.93	766.8	854	955.167	9.65771	-1.1875	22.2	8.23737	85.9713	10.6833	-0.05	23.55	8.72325	81.6529	11.2	0.55	24.2	8.81754	78.857	11.8139
7947616	237581	Wet Weather Lake	California	4f Low Southern Cascades Mixed Conifer Forest	4 Cascades	6.2 WESTERN CORDILLERA	6 NORTHWESTERN FORESTED MOUNTAINS	1417.18	meters	Cascades	Cascades - General	41.2976	-121.5	c(-121.499793784606, 41.2975863721173)	-0.406855	-0.194796	0.183305	0.421374	0.248352	0.000842319	0.00415893	0.003969	0.00384897	0.00393427	1.26094	3373.3	3695.7	3875.32	4095.77	472.21	675.3	751.65	847.133	8.95896	-1.67	21.4025	8.15181	91.7133	10.0083	-0.55	22.75	8.6417	86.3451	10.5292	0.05	23.4	8.73328	83.104	11.1444
7947622	NA	NA	California	4g California Cascades Eastside Conifer Forest	4 Cascades	6.2 WESTERN CORDILLERA	6 NORTHWESTERN FORESTED MOUNTAINS	1091.58	meters	Cascades	Cascades - General	41.2179	-121.484	c(-121.48407216095, 41.2178777690352)	-0.414655	-0.141836	0.186719	0.404734	0.326786	0.000870288	0.00423304	0.00406773	0.00395737	0.00399465	1.30852	4125.08	4482.3	4667.12	4890.33	757.792	977.6	1074.15	1196	11.1817	0.34	23.7125	8.24452	74.1783	12.2167	1.45	25.05	8.73929	71.5358	12.725	2.05	25.7	8.82298	69.4203	13.3389
7947628	NA	NA	California	4g California Cascades Eastside Conifer Forest	4 Cascades	6.2 WESTERN CORDILLERA	6 NORTHWESTERN FORESTED MOUNTAINS	1009.36	meters	Cascades	Cascades - General	41.1205	-121.469	c(-121.468931728671, 41.1205223531875)	-0.41683	-0.127386	0.187585	0.400273	0.348129	0.000878086	0.00425326	0.00409469	0.00398685	0.00401108	1.32178	4358.12	4716.9	4898.33	5122.43	850.705	1075.4	1175.1	1301.1	11.8467	0.97	24.4225	8.26312	70.1361	12.8583	2.15	25.75	8.72993	67.8932	13.3583	2.65	26.4	8.81691	66.0712	13.975
7947630	NA	NA	California	4g California Cascades Eastside Conifer Forest	4 Cascades	6.2 WESTERN CORDILLERA	6 NORTHWESTERN FORESTED MOUNTAINS	1015.07	meters	Cascades	Cascades - General	41.1194	-121.508	c(-121.507545061888, 41.1194012061157)	-0.416671	-0.128526	0.187598	0.400614	0.346502	0.000877516	0.00425166	0.00409255	0.00398458	0.00400983	1.32081	4339.15	4707.8	4889.23	5114.33	841.215	1066.3	1167.55	1294.03	11.7971	0.9775	24.35	8.24289	70.2473	12.8333	2.15	25.75	8.70985	67.869	13.3333	2.65	26.4	8.80612	66.1118	13.9528
7947652	NA	NA	California	78k Eastern Klamath Low Elevation Forests	78 Klamath Mountains/California High North Coast Range	6.2 WESTERN CORDILLERA	6 NORTHWESTERN FORESTED MOUNTAINS	812.93	meters	Klamath Mountains	Klamath Mountains	41.0491	-121.984	c(-121.983931976448, 41.049078567206)	0.0774626	3.40119	3.1459	3.22487	2.71129	0.000643856	0.00254056	0.00266789	0.0026279	0.00288369	1.3523	4829.56	5222.6	5393.98	5620.87	479.875	681.1	748.3	844.833	13.1808	3.015	25.3725	7.97787	60.6844	14.2417	4.05	26.75	8.43202	59.2067	14.7167	4.6	27.35	8.50874	57.8605	15.3417
7947662	267386	Soldier Mountain Reservoir	California	4g California Cascades Eastside Conifer Forest	4 Cascades	6.2 WESTERN CORDILLERA	6 NORTHWESTERN FORESTED MOUNTAINS	1097.57	meters	Cascades	Cascades - General	41.0418	-121.566	c(-121.565663632093, 41.041752442821)	-0.415051	-0.139686	0.187115	0.404308	0.32998	0.000871709	0.00423605	0.00407163	0.00396165	0.00399711	1.31093	4158.84	4521.6	4703.18	4927.37	761.585	977.5	1069.45	1191.83	11.3004	0.705	23.7575	8.143	72.4286	12.325	1.85	25.15	8.63209	70.0372	12.825	2.35	25.75	8.7039	67.9481	13.4417
7947664	257466	Lake Britton	California	4g California Cascades Eastside Conifer Forest	4 Cascades	6.2 WESTERN CORDILLERA	6 NORTHWESTERN FORESTED MOUNTAINS	833.96	meters	Cascades	Cascades - General	41.0223	-121.636	c(-121.635677514799, 41.0222846155733)	-0.419891	-0.107551	0.189731	0.394783	0.377553	0.000889063	0.00428101	0.00413125	0.0040271	0.00403373	1.34045	4698.55	5079.8	5257.57	5483.57	977.925	1225.5	1329.9	1459.53	12.8169	2.15	25.2625	8.16418	63.9636	13.85	3.25	26.65	8.64996	62.4546	14.3417	3.8	27.25	8.71116	60.797	14.9639
7947674	NA	NA	California	4g California Cascades Eastside Conifer Forest	4 Cascades	6.2 WESTERN CORDILLERA	6 NORTHWESTERN FORESTED MOUNTAINS	842.4	meters	Cascades	Cascades - General	41.0004	-121.573	c(-121.573021420278, 41.0004104246031)	-0.420329	-0.104654	0.189631	0.393686	0.381788	0.000890633	0.00428507	0.00413677	0.00403308	0.00403699	1.34313	4750.96	5122.5	5301.78	5526.2	1004.56	1253.1	1357.5	1486.1	12.96	2.2425	25.465	8.19827	63.535	13.9667	3.25	26.85	8.69491	62.2547	14.4625	3.85	27.45	8.75068	60.564	15.0806
7950726	NA	NA	California	78k Eastern Klamath Low Elevation Forests	78 Klamath Mountains/California High North Coast Range	6.2 WESTERN CORDILLERA	6 NORTHWESTERN FORESTED MOUNTAINS	325.86	meters	Klamath Mountains	Klamath Mountains	40.8443	-122.016	c(-122.016307125755, 40.8442584665846)	0.0905484	3.43857	3.09628	3.27814	2.78195	0.000665888	0.00263216	0.0028027	0.00271082	0.0029573	1.40901	6020.08	6396.7	6557.18	6783.5	921.77	1151.8	1239.3	1368.4	16.4413	5.8775	28.765	8.13699	49.5817	17.45	6.75	30.25	8.63123	49.4627	17.9	7.35	30.8	8.65523	48.3805	18.525
7950728	NA	NA	California	78k Eastern Klamath Low Elevation Forests	78 Klamath Mountains/California High North Coast Range	6.2 WESTERN CORDILLERA	6 NORTHWESTERN FORESTED MOUNTAINS	328.48	meters	Klamath Mountains	Klamath Mountains	40.8306	-122.142	c(-122.142057228861, 40.8306091129837)	0.0902501	3.43807	3.09738	3.27695	2.78038	0.000665374	0.00262996	0.00279969	0.00270896	0.00295564	1.40769	5990.31	6363.1	6525.07	6749.97	901.79	1121.2	1210.2	1338.8	16.36	5.94	28.61	8.07082	49.4102	17.3583	6.95	30.05	8.52488	49.1112	17.8125	7.45	30.55	8.55968	48.0806	18.4333
7953112	NA	NA	California	4g California Cascades Eastside Conifer Forest	4 Cascades	6.2 WESTERN CORDILLERA	6 NORTHWESTERN FORESTED MOUNTAINS	1624.92	meters	Cascades	Cascades - General	40.804	-120.988	c(-120.987764177421, 40.8040458816798)	-0.405446	-0.203457	0.184574	0.4264	0.235271	0.000837273	0.00414681	0.00395192	0.00382988	0.00392419	1.25235	3265	3577.4	3726.53	3940.83	458.015	650.8	713.4	798.133	8.58438	-2.265	21.2925	8.32613	97.7645	9.58333	-1.25	22.55	8.8285	92.1235	10.0708	-0.55	23.1	8.86501	88.2158	10.6861
7953114	256947	Big Jack Lake	California	4g California Cascades Eastside Conifer Forest	4 Cascades	6.2 WESTERN CORDILLERA	6 NORTHWESTERN FORESTED MOUNTAINS	1625.69	meters	Cascades	Cascades - General	40.8037	-120.984	c(-120.983879944371, 40.8036901491358)	-0.405446	-0.203457	0.184574	0.4264	0.235271	0.000837273	0.00414681	0.00395192	0.00382988	0.00392419	1.25235	3265	3577.4	3726.53	3940.83	458.015	650.8	713.4	798.133	8.58438	-2.265	21.2925	8.32613	97.7645	9.58333	-1.25	22.55	8.8285	92.1235	10.0708	-0.55	23.1	8.86501	88.2158	10.6861
7953144	NA	NA	California	4f Low Southern Cascades Mixed Conifer Forest	4 Cascades	6.2 WESTERN CORDILLERA	6 NORTHWESTERN FORESTED MOUNTAINS	1884.25	meters	Cascades	Cascades - General	40.766	-120.945	c(-120.945308587668, 40.7660483685657)	-0.398065	-0.249162	0.181691	0.440501	0.167669	0.000810811	0.00408285	0.00386689	0.00373675	0.00387215	1.20734	2745.04	3081.35	3211.55	3388.88	279.405	431.2	490.75	570.333	6.735	-4.1975	19.4825	8.37429	125.847	7.78333	-3.15	20.75	8.85503	113.769	8.25833	-2.45	21.25	8.87886	107.854	8.86667
7953160	NA	NA	California	4f Low Southern Cascades Mixed Conifer Forest	4 Cascades	6.2 WESTERN CORDILLERA	6 NORTHWESTERN FORESTED MOUNTAINS	1926.46	meters	Cascades	Cascades - General	40.7505	-120.96	c(-120.960073530053, 40.7505409387358)	-0.395745	-0.263483	0.180428	0.444671	0.146427	0.00080249	0.00406281	0.00384036	0.0037076	0.00385579	1.19319	2599.76	2922.35	3054.05	3226.22	229.322	361	420.55	500.133	6.1925	-4.685	18.89	8.33937	136.574	7.225	-3.65	20.15	8.82601	122.159	7.70417	-2.95	20.65	8.84821	115.278	8.31111
7953162	256349	Ashurst Lake	California	4f Low Southern Cascades Mixed Conifer Forest	4 Cascades	6.2 WESTERN CORDILLERA	6 NORTHWESTERN FORESTED MOUNTAINS	1926.13	meters	Cascades	Cascades - General	40.7473	-120.966	c(-120.966402802598, 40.7472798690288)	-0.39719	-0.254962	0.181288	0.442289	0.159056	0.000807673	0.00407473	0.00385608	0.00372489	0.00386552	1.202	2685.2	3014.15	3145.85	3320.82	256.752	400.7	460.25	539.833	6.52813	-4.335	19.2175	8.33324	129.274	7.55833	-3.25	20.55	8.82429	116.749	8.0375	-2.6	21.05	8.84699	110.447	8.64444
7965465	NA	NA	California	78k Eastern Klamath Low Elevation Forests	78 Klamath Mountains/California High North Coast Range	6.2 WESTERN CORDILLERA	6 NORTHWESTERN FORESTED MOUNTAINS	326.63	meters	Klamath Mountains	Klamath Mountains	40.8497	-122.336	c(-122.336143956607, 40.8497443874121)	0.0892911	3.43541	3.10088	3.27318	2.77537	0.000663761	0.00262353	0.00279018	0.00270309	0.00295041	1.40354	5898.2	6262.5	6423.07	6648.5	861.5	1078.3	1161.15	1288.7	16.1073	5.8125	28.34	8.04321	50.0153	17.0833	6.85	29.75	8.51825	49.8629	17.5333	7.3	30.25	8.53986	48.7354	18.1556
7951566	NA	NA	California	4g California Cascades Eastside Conifer Forest	4 Cascades	6.2 WESTERN CORDILLERA	6 NORTHWESTERN FORESTED MOUNTAINS	1063.71	meters	Cascades	Cascades - General	40.8388	-121.438	c(-121.438068963619, 40.8388078211513)	-0.417303	-0.124851	0.187144	0.39914	0.351816	0.000879782	0.00425681	0.00409971	0.00399215	0.00401392	1.32467	4400.74	4759.6	4930.12	5153.7	839.002	1054	1146.05	1271.57	11.9938	1.6975	24.325	8.00826	67.0926	12.975	2.65	25.75	8.48776	65.4163	13.4458	3.3	26.3	8.53829	63.5662	14.0611
7951590	NA	NA	California	4g California Cascades Eastside Conifer Forest	4 Cascades	6.2 WESTERN CORDILLERA	6 NORTHWESTERN FORESTED MOUNTAINS	1022.48	meters	Cascades	Cascades - General	40.8023	-121.444	c(-121.443732772607, 40.8022675570389)	-0.419093	-0.112904	0.188135	0.395615	0.369491	0.000886202	0.00427352	0.00412186	0.00401647	0.00402753	1.33559	4604.95	4966.9	5137.12	5360.6	912.97	1139.7	1237.95	1365.53	12.5606	2.3625	24.81	7.95524	63.6162	13.5417	3.25	26.25	8.44301	62.3484	14.0125	3.9	26.8	8.49342	60.6696	14.6278
7947618	256677	Bear Lake	California	4f Low Southern Cascades Mixed Conifer Forest	4 Cascades	6.2 WESTERN CORDILLERA	6 NORTHWESTERN FORESTED MOUNTAINS	1351.87	meters	Cascades	Cascades - General	41.2714	-121.726	c(-121.726026864574, 41.2714014090707)	-0.408564	-0.184741	0.185062	0.418781	0.263499	0.000848452	0.004173	0.00398729	0.00386948	0.00394593	1.27137	3504.45	3866.1	4050.07	4275	517.622	730.2	803.55	903.133	9.42375	-0.8125	21.8	8.03737	85.768	10.5333	0.35	23.15	8.50666	80.7595	11.0375	0.95	23.8	8.59967	78.0375	11.6556
15012195	NA	NA	California	5e Northern Sierra Lower Montane Forests	5 Sierra Nevada	6.2 WESTERN CORDILLERA	6 NORTHWESTERN FORESTED MOUNTAINS	643.02	meters	Sierra Nevada	Sierra Nevada	39.1365	-121.053	c(-121.05312722353, 39.1364957318817)	-1.24824	-1.62592	-1.86176	-0.664513	-0.632674	0.00132011	0.00510676	0.00522303	0.00462215	0.00460337	1.36558	5363.15	5763.4	5917.93	6146.4	1127.58	1412.3	1499.75	1643.97	14.6494	5.9275	24.7075	6.73594	46.0599	15.725	6.95	26.15	7.14755	45.4534	16.1583	7.5	26.6	7.16496	44.3712	16.7889
15012291	NA	NA	California	5h Central Sierra Lower Montane Forests	5 Sierra Nevada	6.2 WESTERN CORDILLERA	6 NORTHWESTERN FORESTED MOUNTAINS	588.79	meters	Sierra Nevada	Sierra Nevada	39.0412	-121.003	c(-121.00274564026, 39.0412359456192)	-1.24706	-1.61995	-1.86713	-0.658121	-0.63044	0.0013224	0.00511485	0.00523675	0.00462994	0.00461316	1.3713	5483.39	5873.3	6029.12	6257.13	1185.75	1470.6	1559.55	1707.3	14.979	6.26	25.03	6.72788	44.9912	16.025	7.25	26.35	7.16077	44.685	16.4625	7.75	26.8	7.17568	43.6164	17.0917
15012295	NA	NA	California	5h Central Sierra Lower Montane Forests	5 Sierra Nevada	6.2 WESTERN CORDILLERA	6 NORTHWESTERN FORESTED MOUNTAINS	578.53	meters	Sierra Nevada	Sierra Nevada	39.041	-121.004	c(-121.00418605403, 39.0409729206904)	-1.24706	-1.61995	-1.86713	-0.658121	-0.63044	0.0013224	0.00511485	0.00523675	0.00462994	0.00461316	1.3713	5483.39	5873.3	6029.12	6257.13	1185.75	1470.6	1559.55	1707.3	14.979	6.26	25.03	6.72788	44.9912	16.025	7.25	26.35	7.16077	44.685	16.4625	7.75	26.8	7.17568	43.6164	17.0917
2772480	NA	NA	California	4e High Southern Cascades Montane Forest	4 Cascades	6.2 WESTERN CORDILLERA	6 NORTHWESTERN FORESTED MOUNTAINS	1930.12	meters	Cascades	Cascades - General	40.4309	-121.182	c(-121.182022733536, 40.4308863159021)	-0.396672	-0.26395	0.181341	0.445275	0.146068	0.000805818	0.00406216	0.00383914	0.00370664	0.00385552	1.19885	2595	2946.85	3076.95	3260.73	222.535	370.1	429.65	511.267	6.40479	-3.67	18.7625	8.0446	126.849	7.51667	-2.65	20.15	8.52945	113.474	7.99167	-2	20.65	8.55567	107.417	8.60556
2772478	222956	Echo Lake	California	4e High Southern Cascades Montane Forest	4 Cascades	6.2 WESTERN CORDILLERA	6 NORTHWESTERN FORESTED MOUNTAINS	1959.52	meters	Cascades	Cascades - General	40.4324	-121.162	c(-121.16176024442, 40.4323960342401)	-0.39574	-0.269444	0.181044	0.446994	0.137941	0.000802475	0.00405447	0.00382887	0.00369541	0.00384926	1.19316	2541.42	2888.75	3020.4	3202.32	205.685	345.7	405.25	486.867	6.18917	-3.9225	18.55	8.05141	131.494	7.30833	-2.95	19.95	8.53713	116.814	7.78333	-2.3	20.45	8.56473	110.429	8.39722
15014301	222597	Drum Forebay	California	5d Northern Sierra Mid-Montane Forests	5 Sierra Nevada	6.2 WESTERN CORDILLERA	6 NORTHWESTERN FORESTED MOUNTAINS	1446.95	meters	Sierra Nevada	Sierra Nevada	39.2498	-120.75	c(-120.749995349347, 39.2498338591542)	-1.26501	-1.7166	-1.78025	-0.761583	-0.66797	0.00128798	0.00498412	0.00501473	0.00450391	0.0044554	1.2852	3834.33	4239.6	4416.18	4652.93	558.755	772.1	839.3	961.7	10.454	1.6575	21.26	7.0619	67.8029	11.5583	2.65	22.65	7.54965	65.3178	12.0458	3.25	23.1	7.55304	62.8042	12.6972
15014305	NA	NA	California	5d Northern Sierra Mid-Montane Forests	5 Sierra Nevada	6.2 WESTERN CORDILLERA	6 NORTHWESTERN FORESTED MOUNTAINS	932.6	meters	Sierra Nevada	Sierra Nevada	39.2412	-120.891	c(-120.890779508355, 39.24115161919)	-1.25243	-1.64712	-1.84275	-0.687137	-0.642557	0.00131222	0.00507816	0.00517444	0.00459459	0.00456975	1.34576	4959.51	5370.8	5538.07	5772.8	978.543	1268.3	1358.85	1492.07	13.5417	4.68	24.105	6.98115	51.6751	14.65	5.65	25.55	7.4658	50.9611	15.1167	6.25	26	7.46789	49.4484	15.7639
15014309	NA	NA	California	5d Northern Sierra Mid-Montane Forests	5 Sierra Nevada	6.2 WESTERN CORDILLERA	6 NORTHWESTERN FORESTED MOUNTAINS	1290.5	meters	Sierra Nevada	Sierra Nevada	39.2194	-120.785	c(-120.784979333998, 39.2194380565797)	-1.26139	-1.69582	-1.79893	-0.739346	-0.659756	0.00129494	0.00501224	0.00506247	0.00453099	0.00448922	1.30259	4140.94	4544.6	4716.12	4953.3	656.498	863.6	951	1083.2	11.2969	2.5175	21.9725	7.00571	62.2155	12.3917	3.55	23.35	7.46854	60.2706	12.8667	4.15	23.8	7.46975	58.1339	13.5194
15014311	NA	NA	California	5d Northern Sierra Mid-Montane Forests	5 Sierra Nevada	6.2 WESTERN CORDILLERA	6 NORTHWESTERN FORESTED MOUNTAINS	822.7	meters	Sierra Nevada	Sierra Nevada	39.2161	-120.839	c(-120.838791002131, 39.2161216187638)	-1.25286	-1.64937	-1.84072	-0.689568	-0.643175	0.0013114	0.00507513	0.00516926	0.00459163	0.0045659	1.3437	4918.64	5319	5486.38	5723.17	965.79	1246.8	1337.35	1470.57	13.4294	4.575	24.06	7.01135	52.3368	14.5083	5.45	25.45	7.49405	51.6534	14.975	6.05	25.9	7.49593	50.1046	15.6278
15014313	NA	NA	California	5d Northern Sierra Mid-Montane Forests	5 Sierra Nevada	6.2 WESTERN CORDILLERA	6 NORTHWESTERN FORESTED MOUNTAINS	747.6	meters	Sierra Nevada	Sierra Nevada	39.2069	-120.97	c(-120.970205436542, 39.2069398781645)	-1.24987	-1.63398	-1.85455	-0.673102	-0.636779	0.0013171	0.00509591	0.0052046	0.00461169	0.00459078	1.35798	5206.32	5611.4	5769.18	6000.73	1071.71	1363.3	1450.75	1589.97	14.2188	5.4025	24.5575	6.86623	48.3871	15.3083	6.45	26.05	7.33019	47.8837	15.75	6.95	26.5	7.34307	46.6571	16.3889
15014315	265554	Rollins Reservoir	California	5h Central Sierra Lower Montane Forests	5 Sierra Nevada	6.2 WESTERN CORDILLERA	6 NORTHWESTERN FORESTED MOUNTAINS	662.2	meters	Sierra Nevada	Sierra Nevada	39.1527	-120.941	c(-120.940678309076, 39.1526952931002)	-1.24791	-1.62404	-1.86349	-0.662436	-0.633504	0.00132086	0.00510936	0.00522745	0.00462468	0.00460736	1.3674	5401.75	5809.6	5967.08	6197.6	1169.3	1464.5	1551.95	1696.17	14.754	5.8975	25.0975	6.88528	46.7593	15.85	6.95	26.55	7.32716	46.2281	16.2917	7.45	27	7.34028	45.0864	16.9278
15014317	NA	NA	California	5h Central Sierra Lower Montane Forests	5 Sierra Nevada	6.2 WESTERN CORDILLERA	6 NORTHWESTERN FORESTED MOUNTAINS	662.2	meters	Sierra Nevada	Sierra Nevada	39.1358	-120.938	c(-120.937606451809, 39.135847566072)	-1.24848	-1.62694	-1.86088	-0.665545	-0.634523	0.00131975	0.00510543	0.00522078	0.0046209	0.00460257	1.36463	5343.87	5754.6	5912.18	6142.73	1137.68	1436.8	1524.25	1667.47	14.5956	5.7775	24.915	6.86408	47.1204	15.7	6.75	26.35	7.33665	46.7302	16.1417	7.3	26.8	7.3495	45.5632	16.7778
15014319	NA	NA	California	5e Northern Sierra Lower Montane Forests	5 Sierra Nevada	6.2 WESTERN CORDILLERA	6 NORTHWESTERN FORESTED MOUNTAINS	542.19	meters	Sierra Nevada	Sierra Nevada	39.1174	-120.989	c(-120.989199735344, 39.1174285818605)	-1.24683	-1.61872	-1.86826	-0.656753	-0.630988	0.00132289	0.00511655	0.00523965	0.00463161	0.00461579	1.37249	5508.99	5909.9	6067.23	6294.6	1212.28	1504.3	1594.8	1739.97	15.0483	6.23	25.2475	6.81424	45.3642	16.125	7.25	26.75	7.271	45.0915	16.5667	7.75	27.2	7.28954	44.0296	17.1944
14991611	263635	Miller Lake	California	5c Northern Sierra Upper Montane Forests	5 Sierra Nevada	6.2 WESTERN CORDILLERA	6 NORTHWESTERN FORESTED MOUNTAINS	2170.84	meters	Sierra Nevada	Sierra Nevada	39.035	-120.2	c(-120.199981236746, 39.0350367000587)	-1.2887	-1.85237	-1.6581	-0.907293	-0.710315	0.00124269	0.00480034	0.00470256	0.00432641	0.00422747	1.17183	2319.26	2662.05	2790.55	2981.75	142.485	256.8	302.65	384.833	5.72167	-3.1225	17.195	7.36184	130.034	6.825	-1.95	18.35	7.80957	114.426	7.29167	-1.4	18.8	7.80947	107.542	7.91667
14991613	NA	NA	California	5c Northern Sierra Upper Montane Forests	5 Sierra Nevada	6.2 WESTERN CORDILLERA	6 NORTHWESTERN FORESTED MOUNTAINS	2165.44	meters	Sierra Nevada	Sierra Nevada	39.0332	-120.21	c(-120.209724630418, 39.0331997994861)	-1.2889	-1.85366	-1.65695	-0.908658	-0.710873	0.00124232	0.00479862	0.00469964	0.00432474	0.00422541	1.1709	2308.27	2649.95	2778.45	2968.62	139.09	253.8	299.65	381.833	5.68771	-3.1325	17.145	7.34654	130.543	6.79167	-1.95	18.35	7.80821	114.967	7.25833	-1.4	18.8	7.80813	108.021	7.88056
14991615	223460	Fern Lake	California	5c Northern Sierra Upper Montane Forests	5 Sierra Nevada	6.2 WESTERN CORDILLERA	6 NORTHWESTERN FORESTED MOUNTAINS	1910.1	meters	Sierra Nevada	Sierra Nevada	39.0337	-120.259	c(-120.25893017634, 39.0337051010292)	-1.28005	-1.80552	-1.70028	-0.856957	-0.699688	0.00125939	0.00486395	0.00481035	0.00438773	0.00430837	1.21355	2759.73	3090.8	3258.47	3486.17	258.653	421.7	475.05	560.767	7.32	-1.3975	18.63	7.26206	99.867	8.39167	-0.25	19.85	7.72569	92.0638	8.8625	0.3	20.3	7.72336	87.3946	9.49167
14991619	220087	Bugle Lake	California	5c Northern Sierra Upper Montane Forests	5 Sierra Nevada	6.2 WESTERN CORDILLERA	6 NORTHWESTERN FORESTED MOUNTAINS	2104.35	meters	Sierra Nevada	Sierra Nevada	39.0221	-120.325	c(-120.324707104791, 39.0221463221815)	-1.28507	-1.83414	-1.67452	-0.887756	-0.705844	0.00124971	0.0048251	0.00474453	0.00435021	0.00425873	1.18935	2481.64	2823.95	2951.55	3163.95	172.243	296.6	349.95	433.633	6.37396	-2.3475	17.6225	7.21656	114.2	7.45833	-1.25	18.85	7.66509	102.772	7.9125	-0.7	19.3	7.67547	97.3175	8.53611
14991621	NA	NA	California	5b Northern Sierra Subalpine Forests	5 Sierra Nevada	6.2 WESTERN CORDILLERA	6 NORTHWESTERN FORESTED MOUNTAINS	2047.25	meters	Sierra Nevada	Sierra Nevada	39.0162	-120.274	c(-120.27384343039, 39.0161925290314)	-1.28416	-1.82891	-1.67923	-0.882129	-0.705055	0.00125149	0.00483222	0.00475656	0.00435706	0.00426798	1.19379	2530.34	2866.75	3003.35	3219.78	189.795	324	377.35	461.033	6.54375	-2.1825	17.8425	7.25144	111.714	7.625	-1.05	19.05	7.69547	100.924	8.0875	-0.45	19.5	7.69593	95.4703	8.71111
14991625	235196	Spider Lake	California	5b Northern Sierra Subalpine Forests	5 Sierra Nevada	6.2 WESTERN CORDILLERA	6 NORTHWESTERN FORESTED MOUNTAINS	2047.25	meters	Sierra Nevada	Sierra Nevada	39.0128	-120.274	c(-120.273909615652, 39.0128148933783)	-1.28416	-1.82891	-1.67923	-0.882129	-0.705055	0.00125149	0.00483222	0.00475656	0.00435706	0.00426798	1.19379	2530.34	2866.75	3003.35	3219.78	189.795	324	377.35	461.033	6.54375	-2.1825	17.8425	7.25144	111.714	7.625	-1.05	19.05	7.69547	100.924	8.0875	-0.45	19.5	7.69593	95.4703	8.71111
14991627	NA	NA	California	5b Northern Sierra Subalpine Forests	5 Sierra Nevada	6.2 WESTERN CORDILLERA	6 NORTHWESTERN FORESTED MOUNTAINS	2047.25	meters	Sierra Nevada	Sierra Nevada	39.0128	-120.277	c(-120.277293546563, 39.0128203583387)	-1.28447	-1.83069	-1.67762	-0.884065	-0.705075	0.00125089	0.00482979	0.00475245	0.0043547	0.00426466	1.19228	2513.63	2851.45	2982	3197.45	184.718	314.9	368.25	451.933	6.48583	-2.24	17.785	7.24464	112.621	7.55833	-1.15	18.95	7.70035	101.879	8.01667	-0.55	19.4	7.70564	96.4317	8.64167
14991629	260063	Fawn Lake	California	5b Northern Sierra Subalpine Forests	5 Sierra Nevada	6.2 WESTERN CORDILLERA	6 NORTHWESTERN FORESTED MOUNTAINS	1932.71	meters	Sierra Nevada	Sierra Nevada	39.0091	-120.251	c(-120.251214083512, 39.0091157344262)	-1.27981	-1.80406	-1.70161	-0.855363	-0.699477	0.00125989	0.00486595	0.00481376	0.00438967	0.00431097	1.21477	2774.8	3110.55	3277.4	3502.88	261.405	424.7	478.05	561.733	7.36938	-1.3475	18.6525	7.2528	99.0641	8.45	-0.25	19.85	7.70525	91.1864	8.91667	0.35	20.3	7.70657	86.6654	9.53889
14991633	225244	Hidden Lake	California	5c Northern Sierra Upper Montane Forests	5 Sierra Nevada	6.2 WESTERN CORDILLERA	6 NORTHWESTERN FORESTED MOUNTAINS	2103.07	meters	Sierra Nevada	Sierra Nevada	39.0037	-120.28	c(-120.279921705755, 39.0036713176958)	-1.28631	-1.84084	-1.66848	-0.89496	-0.707567	0.00124734	0.00481601	0.00472909	0.00434143	0.00424725	1.18341	2420.67	2756.75	2885.15	3092.28	159.453	275.2	328.55	412.233	6.15	-2.58	17.4375	7.24793	118.929	7.225	-1.45	18.65	7.6814	106.317	7.68333	-0.9	19.1	7.69636	100.516	8.30833
2764058	257258	Blue Lake	California	4f Low Southern Cascades Mixed Conifer Forest	4 Cascades	6.2 WESTERN CORDILLERA	6 NORTHWESTERN FORESTED MOUNTAINS	1725.04	meters	Cascades	Cascades - General	40.7496	-121.804	c(-121.80392113017, 40.7495772700279)	-0.398969	-0.253917	0.179946	0.44063	0.160903	0.00081405	0.0040762	0.00385875	0.00372773	0.00386695	1.21285	2696.07	3028.95	3162.3	3372.42	214.19	354.7	414.2	497.867	6.94896	-2.53	18.6375	7.54144	109.549	8.03333	-1.35	20.15	7.991	99.473	8.4875	-0.8	20.65	8.03623	94.9264	9.10556
2764068	256333	Arthur Lake	California	4f Low Southern Cascades Mixed Conifer Forest	4 Cascades	6.2 WESTERN CORDILLERA	6 NORTHWESTERN FORESTED MOUNTAINS	1445.09	meters	Cascades	Cascades - General	40.7302	-121.831	c(-121.830506253903, 40.7302232876863)	-0.408165	-0.189426	0.184574	0.420328	0.25653	0.000847022	0.00416644	0.00397868	0.00385981	0.00394056	1.26894	3442.86	3810.3	3977.28	4203.73	447.652	650.5	708.5	800.933	9.31313	-0.245	21.045	7.59241	81.9085	10.3833	0.85	22.55	8.06579	77.6802	10.8417	1.45	23.05	8.10232	74.8527	11.4639
2764118	262170	Kilarc Reservoir	California	4h Southern Cascades Foothills	4 Cascades	6.2 WESTERN CORDILLERA	6 NORTHWESTERN FORESTED MOUNTAINS	1152.36	meters	Cascades	Cascades - General	40.6693	-121.86	c(-121.860235863982, 40.6692886053013)	-0.417376	-0.124525	0.19022	0.401656	0.35239	0.000880051	0.00425726	0.00409884	0.00399157	0.00401436	1.32512	4403.6	4786.1	4950.18	5174.63	793.38	1017	1102.9	1227.37	12.0135	2.3525	23.785	7.65482	63.8947	13.05	3.35	25.25	8.13477	62.3354	13.5042	3.95	25.75	8.17013	60.5605	14.1222
2764132	229599	North Battle Creek Reservoir	California	4f Low Southern Cascades Mixed Conifer Forest	4 Cascades	6.2 WESTERN CORDILLERA	6 NORTHWESTERN FORESTED MOUNTAINS	1701.4	meters	Cascades	Cascades - General	40.6026	-121.651	c(-121.651200535275, 40.602633087939)	-0.403048	-0.224797	0.180945	0.430655	0.204006	0.000828671	0.00411695	0.0039134	0.00378768	0.00390013	1.23772	3011.13	3344.3	3493.43	3716	319.512	501.1	557.6	641.267	7.95938	-1.795	19.845	7.70503	97.5125	9.025	-0.75	21.25	8.17948	90.6313	9.475	-0.15	21.75	8.21412	86.8711	10.1
2764150	228337	McCumber Reservoir	California	4f Low Southern Cascades Mixed Conifer Forest	4 Cascades	6.2 WESTERN CORDILLERA	6 NORTHWESTERN FORESTED MOUNTAINS	1238.1	meters	Cascades	Cascades - General	40.5408	-121.733	c(-121.732800055652, 40.5408249188374)	-0.414652	-0.143413	0.187325	0.405879	0.32456	0.000870281	0.00423083	0.00406452	0.00395389	0.00399294	1.3085	4099.81	4487.3	4654.77	4883.57	670.822	885.3	963.5	1085.4	11.1783	1.615	22.8325	7.58284	68.0908	12.2333	2.65	24.25	8.09094	66.1385	12.6958	3.25	24.75	8.11808	64.02	13.325
2764154	265364	Reflection Lake	California	4f Low Southern Cascades Mixed Conifer Forest	4 Cascades	6.2 WESTERN CORDILLERA	6 NORTHWESTERN FORESTED MOUNTAINS	1795.94	meters	Cascades	Cascades - General	40.5373	-121.566	c(-121.56556586239, 40.5373143063545)	-0.400884	-0.239305	0.180976	0.436115	0.182511	0.000820914	0.00409664	0.00388591	0.00375756	0.00388358	1.22453	2849.57	3183.3	3323.38	3537.8	281.01	452.3	513.4	596.567	7.41563	-2.355	19.44	7.78293	105.786	8.48333	-1.35	20.85	8.27376	97.5296	8.95	-0.75	21.4	8.32172	93.2056	9.57222
2764158	263161	Manzanita Lake	California	4f Low Southern Cascades Mixed Conifer Forest	4 Cascades	6.2 WESTERN CORDILLERA	6 NORTHWESTERN FORESTED MOUNTAINS	1787.04	meters	Cascades	Cascades - General	40.5339	-121.568	c(-121.567861368034, 40.5338777177996)	-0.401525	-0.235155	0.181036	0.434479	0.188743	0.000823212	0.00410245	0.00389377	0.00376628	0.00388838	1.22843	2894.82	3238.1	3381.18	3598.67	293.872	473.7	534.8	617.967	7.57479	-2.185	19.5725	7.76908	103.342	8.66667	-1.15	21.05	8.27162	95.4418	9.13333	-0.55	21.6	8.31968	91.3029	9.75556
2772498	NA	NA	California	4f Low Southern Cascades Mixed Conifer Forest	4 Cascades	6.2 WESTERN CORDILLERA	6 NORTHWESTERN FORESTED MOUNTAINS	1372.67	meters	Cascades	Cascades - General	40.3234	-121.204	c(-121.204481751465, 40.323435363035)	-0.411125	-0.16762	0.188081	0.415244	0.288839	0.000857641	0.00419696	0.00401828	0.00390358	0.00396543	1.287	3740	4125	4297.88	4523.33	621.847	836.8	901	1011	10.1444	0.0825	22.5625	8.08917	80.0889	11.2417	0.95	24.05	8.601	76.51	11.7167	1.6	24.55	8.62813	73.7516	12.3361
2772506	NA	NA	California	4f Low Southern Cascades Mixed Conifer Forest	4 Cascades	6.2 WESTERN CORDILLERA	6 NORTHWESTERN FORESTED MOUNTAINS	1385.36	meters	Cascades	Cascades - General	40.2854	-121.254	c(-121.25375029951, 40.2854443274963)	-0.410706	-0.170747	0.187529	0.415874	0.284239	0.000856138	0.00419258	0.00401265	0.00389739	0.00396189	1.28445	3695.71	4085.2	4256.52	4481.43	600.595	815.4	876.5	983.4	10.0244	0.0675	22.375	8.03611	80.5089	11.1333	1.05	23.85	8.52993	76.6161	11.6042	1.65	24.35	8.56222	73.8961	12.2222
2772508	NA	NA	California	4f Low Southern Cascades Mixed Conifer Forest	4 Cascades	6.2 WESTERN CORDILLERA	6 NORTHWESTERN FORESTED MOUNTAINS	1538.16	meters	Cascades	Cascades - General	40.2931	-121.016	c(-121.015819662697, 40.2930742947145)	-0.406575	-0.197236	0.187627	0.426187	0.24481	0.000841328	0.00415551	0.00396229	0.003842	0.00393153	1.25925	3341.99	3689.4	3850.57	4071.03	482.942	693.4	751.4	839.733	8.88354	-1.6725	21.3875	8.24171	93.3294	9.98333	-0.65	22.85	8.74553	87.6013	10.4583	2.84217e-14	23.35	8.76774	83.9986	11.075
2772514	267040	Mud Lake	California	4f Low Southern Cascades Mixed Conifer Forest	4 Cascades	6.2 WESTERN CORDILLERA	6 NORTHWESTERN FORESTED MOUNTAINS	1410.36	meters	Cascades	Cascades - General	40.2354	-121.251	c(-121.250784900735, 40.2353922549705)	-0.409915	-0.176233	0.187173	0.417598	0.276126	0.000853302	0.0041849	0.00400243	0.00388617	0.00395565	1.27962	3619.46	4006.1	4176.02	4401.5	571.792	788	847.55	951.867	9.80042	-0.1775	22.11	8.03172	82.315	10.9167	0.85	23.65	8.54329	78.2592	11.3833	1.45	24.15	8.57466	75.4419	12.0028
2772518	256796	Belden Forebay	California	5d Northern Sierra Mid-Montane Forests	5 Sierra Nevada	6.2 WESTERN CORDILLERA	6 NORTHWESTERN FORESTED MOUNTAINS	911.01	meters	Sierra Nevada	Sierra Nevada	40.0784	-121.157	c(-121.156878960441, 40.0784171846119)	-1.2562	-1.66697	-1.82486	-0.708483	-0.647784	0.00130496	0.00505129	0.00512873	0.00456859	0.0045358	1.32763	4609.53	4994.1	5162.73	5387.73	997.783	1256	1349.65	1476.73	12.5738	2.45	24.87	8.07573	64.4297	13.6167	3.25	26.25	8.56476	62.8991	14.0833	3.9	26.75	8.58935	61.0507	14.7028
2772520	267284	Snag Lake	California	4e High Southern Cascades Montane Forest	4 Cascades	6.2 WESTERN CORDILLERA	6 NORTHWESTERN FORESTED MOUNTAINS	1723.95	meters	Cascades	Cascades - General	40.0781	-121.452	c(-121.4515300352, 40.078076250781)	-0.402331	-0.230295	0.182584	0.433908	0.196022	0.000826107	0.00410925	0.00390223	0.00377581	0.00389398	1.23336	2948.51	3301.6	3447.58	3668.2	294.04	476.5	534.5	619.7	7.77729	-1.87	19.4475	7.65729	99.1289	8.875	-0.85	20.85	8.14819	91.8106	9.33333	-0.3	21.35	8.18326	87.8712	9.95833
2772526	264680	Philbrook Reservoir	California	5c Northern Sierra Upper Montane Forests	5 Sierra Nevada	6.2 WESTERN CORDILLERA	6 NORTHWESTERN FORESTED MOUNTAINS	1691.45	meters	Sierra Nevada	Sierra Nevada	40.0263	-121.469	c(-121.469165949742, 40.0263431988329)	-1.27593	-1.77904	-1.72394	-0.828809	-0.683903	0.00126688	0.00489948	0.00487083	0.00442201	0.0043484	1.23248	3042.9	3383.2	3538.47	3761.07	355.223	549.6	606.1	689.767	8.09938	-1.45	19.6275	7.57563	94.1225	9.16667	-0.45	21.05	8.0566	87.8902	9.61667	0.1	21.55	8.09853	84.3778	10.2361
2772530	NA	NA	California	5d Northern Sierra Mid-Montane Forests	5 Sierra Nevada	6.2 WESTERN CORDILLERA	6 NORTHWESTERN FORESTED MOUNTAINS	687.75	meters	Sierra Nevada	Sierra Nevada	40.0105	-121.229	c(-121.228774342453, 40.010479138204)	-1.25006	-1.63436	-1.85425	-0.673478	-0.637977	0.00131702	0.00509556	0.00520384	0.00461123	0.00459067	1.35764	5203.13	5573.5	5738.18	5964.93	1240.08	1519.8	1613.45	1743.6	14.2035	4.2475	26.235	7.91901	55.907	15.2	5.05	27.65	8.40773	55.314	15.6583	5.65	28.15	8.43768	53.9268	16.2833
2772532	267605	Spring Valley Lake	California	5c Northern Sierra Upper Montane Forests	5 Sierra Nevada	6.2 WESTERN CORDILLERA	6 NORTHWESTERN FORESTED MOUNTAINS	1911.85	meters	Sierra Nevada	Sierra Nevada	40.0133	-121.389	c(-121.388985765594, 40.0132683338039)	-1.28462	-1.8238	-1.68364	-0.876897	-0.694657	0.0012502	0.00483874	0.00476784	0.00436344	0.00427144	1.19077	2577.27	2921.85	3047.35	3238.67	213.858	369.7	424.65	508.833	6.43042	-3.3225	18.15	7.71239	121.235	7.53333	-2.25	19.55	8.19022	108.72	7.975	-1.7	20.05	8.2244	103.421	8.59722
2772534	258340	Chips Lake	California	5c Northern Sierra Upper Montane Forests	5 Sierra Nevada	6.2 WESTERN CORDILLERA	6 NORTHWESTERN FORESTED MOUNTAINS	1710.69	meters	Sierra Nevada	Sierra Nevada	40.0088	-121.326	c(-121.325713651943, 40.0087621344759)	-1.27535	-1.77376	-1.72872	-0.823141	-0.681901	0.00126811	0.00490664	0.00488303	0.00442892	0.00435706	1.2355	3102.92	3453.9	3599.88	3821.43	400.898	601.6	658.05	743.767	8.22708	-1.705	20.1175	7.84103	95.9134	9.30833	-0.85	21.55	8.32995	89.4892	9.75833	-0.25	22.05	8.36284	85.8665	10.3833
2772536	263840	Morris Lake	California	5c Northern Sierra Upper Montane Forests	5 Sierra Nevada	6.2 WESTERN CORDILLERA	6 NORTHWESTERN FORESTED MOUNTAINS	1819.05	meters	Sierra Nevada	Sierra Nevada	40.0076	-121.354	c(-121.354244719063, 40.0075931145053)	-1.28228	-1.81098	-1.69519	-0.863136	-0.690967	0.00125473	0.00485612	0.00479735	0.0043802	0.00429313	1.20208	2702.7	3053.35	3179.55	3377.47	257.793	430.8	485.75	569.933	6.86729	-3.005	18.6725	7.77732	114.315	7.975	-1.95	20.15	8.26043	103.579	8.41667	-1.4	20.65	8.29454	98.7998	9.03889
7924893	NA	NA	California	4f Low Southern Cascades Mixed Conifer Forest	4 Cascades	6.2 WESTERN CORDILLERA	6 NORTHWESTERN FORESTED MOUNTAINS	1283.84	meters	Cascades	Cascades - General	41.1981	-121.236	c(-121.235941700943, 41.1980813660975)	-0.410942	-0.165877	0.183742	0.411372	0.290975	0.000856969	0.0041994	0.00402352	0.00390843	0.00396708	1.28586	3766.08	4070.7	4254.68	4479.63	633.932	830.9	922.85	1030.73	10.0954	-1.0125	22.8225	8.35633	83.506	11.0917	0.15	24.15	8.84035	79.7026	11.5958	0.7	24.8	8.93109	77.1316	12.2139
7924895	NA	NA	California	4f Low Southern Cascades Mixed Conifer Forest	4 Cascades	6.2 WESTERN CORDILLERA	6 NORTHWESTERN FORESTED MOUNTAINS	1284	meters	Cascades	Cascades - General	41.1943	-121.24	c(-121.239543815815, 41.194331965738)	-0.410942	-0.165877	0.183742	0.411372	0.290975	0.000856969	0.0041994	0.00402352	0.00390843	0.00396708	1.28586	3766.08	4070.7	4254.68	4479.63	633.932	830.9	922.85	1030.73	10.0954	-1.0125	22.8225	8.35633	83.506	11.0917	0.15	24.15	8.84035	79.7026	11.5958	0.7	24.8	8.93109	77.1316	12.2139
7924897	NA	NA	California	4f Low Southern Cascades Mixed Conifer Forest	4 Cascades	6.2 WESTERN CORDILLERA	6 NORTHWESTERN FORESTED MOUNTAINS	1288.27	meters	Cascades	Cascades - General	41.1927	-121.245	c(-121.244682451551, 41.192667517656)	-0.409515	-0.175381	0.183137	0.414452	0.276858	0.000851855	0.0041861	0.00400579	0.00388889	0.00395622	1.27716	3632.53	3928.95	4109.25	4332.98	582.257	782.1	866.3	967.467	9.69229	-1.385	22.405	8.34288	86.884	10.6917	-0.15	23.75	8.82584	82.5487	11.1917	0.35	24.4	8.92197	79.8408	11.8083
7924899	262242	Kramer Reservoir	California	4g California Cascades Eastside Conifer Forest	4 Cascades	6.2 WESTERN CORDILLERA	6 NORTHWESTERN FORESTED MOUNTAINS	1271.44	meters	Cascades	Cascades - General	41.1865	-121.211	c(-121.211332175746, 41.1865080677512)	-0.411385	-0.162866	0.183785	0.410352	0.295398	0.000858559	0.00420361	0.0040292	0.0039146	0.00397049	1.28856	3809.57	4110.4	4294.32	4519.27	652.19	846.2	939.7	1049.13	10.2227	-0.9075	22.9875	8.37261	82.627	11.2	0.25	24.25	8.85268	79.0418	11.7042	0.8	24.9	8.9435	76.5216	12.3222
7924953	NA	NA	California	4g California Cascades Eastside Conifer Forest	4 Cascades	6.2 WESTERN CORDILLERA	6 NORTHWESTERN FORESTED MOUNTAINS	1396.96	meters	Cascades	Cascades - General	41.0623	-121.207	c(-121.207112837362, 41.0622821774114)	-0.409464	-0.176097	0.182696	0.414285	0.275807	0.000851669	0.0041851	0.00400467	0.00388765	0.00395541	1.27684	3623.09	3922.85	4103.1	4323.78	580.29	779.1	858.65	955.233	9.67771	-1.3	22.4225	8.31906	86.726	10.675	-0.15	23.75	8.80528	82.4851	11.175	0.45	24.35	8.88164	79.6065	11.7833
8020146	269206	Wilson Lake	California	4f Low Southern Cascades Mixed Conifer Forest	4 Cascades	6.2 WESTERN CORDILLERA	6 NORTHWESTERN FORESTED MOUNTAINS	1607.94	meters	Cascades	Cascades - General	40.3397	-121.433	c(-121.432820481432, 40.3397129622786)	-0.405612	-0.207264	0.184581	0.426815	0.230196	0.000837873	0.00414148	0.00394487	0.00382292	0.00392029	1.25338	3217.43	3577.15	3745.2	3972.02	403.94	617.1	675.1	758.233	8.62542	-1.035	20.6175	7.7889	90.7759	9.74167	-0.05	22.15	8.32657	85.4738	10.2042	0.55	22.65	8.35591	82.0427	10.8278
20294459	NA	NA	California	4f Low Southern Cascades Mixed Conifer Forest	4 Cascades	6.2 WESTERN CORDILLERA	6 NORTHWESTERN FORESTED MOUNTAINS	1388.87	meters	Cascades	Cascades - General	40.3051	-121.245	c(-121.244530514104, 40.3051297517497)	-0.410772	-0.170256	0.187634	0.415829	0.284928	0.000856372	0.00419327	0.0040135	0.00389831	0.00396242	1.28485	3702.71	4085.2	4258.08	4482.5	604.337	815.4	878.05	985.467	10.0431	0.0725	22.4025	8.04596	80.4614	11.1333	0.95	23.85	8.54313	76.7347	11.6083	1.6	24.35	8.57026	73.9428	12.225
7954238	268008	Swan Lake	California	4e High Southern Cascades Montane Forest	4 Cascades	6.2 WESTERN CORDILLERA	6 NORTHWESTERN FORESTED MOUNTAINS	2017.92	meters	Cascades	Cascades - General	40.4978	-121.363	c(-121.36295424385, 40.4977806104016)	-0.393924	-0.282354	0.178941	0.44997	0.118782	0.000795962	0.0040364	0.00380541	0.0036695	0.00383452	1.18208	2419.83	2751.25	2882.9	3063.05	167.047	278.6	339.7	422.867	5.77646	-4.0975	18.0275	7.92686	138.903	6.86667	-3.15	19.45	8.43336	122.816	7.34583	-2.5	20	8.46136	115.653	7.96389
7954240	253713	Echo Lake	California	4e High Southern Cascades Montane Forest	4 Cascades	6.2 WESTERN CORDILLERA	6 NORTHWESTERN FORESTED MOUNTAINS	2087.91	meters	Cascades	Cascades - General	40.4965	-121.393	c(-121.392771986879, 40.4964556133242)	-0.391279	-0.298185	0.178018	0.454951	0.0953748	0.000786477	0.00401425	0.00377591	0.00363717	0.0038165	1.16595	2278.59	2609.3	2735.53	2908.27	128.05	229.4	280	359.667	5.195	-4.6975	17.4425	7.92258	154.861	6.3	-3.75	18.85	8.43343	133.864	6.77917	-3.1	19.4	8.46136	125.412	7.39722
7954242	261303	Hidden Lake	California	4e High Southern Cascades Montane Forest	4 Cascades	6.2 WESTERN CORDILLERA	6 NORTHWESTERN FORESTED MOUNTAINS	2031.02	meters	Cascades	Cascades - General	40.4911	-121.331	c(-121.330825513258, 40.4911000995347)	-0.393391	-0.285565	0.178864	0.451061	0.114039	0.000794052	0.00403191	0.00379937	0.0036629	0.00383086	1.17883	2390.62	2720.75	2852.4	3031.62	160.42	266.4	327.5	410.667	5.65771	-4.22	17.935	7.93909	142.098	6.75833	-3.25	19.35	8.4373	124.843	7.2375	-2.6	19.9	8.46538	117.455	7.85556
7954250	NA	NA	California	4d Cascade Subalpine/Alpine	4 Cascades	6.2 WESTERN CORDILLERA	6 NORTHWESTERN FORESTED MOUNTAINS	2319.5	meters	Cascades	Cascades - General	40.48	-121.469	c(-121.468923052944, 40.4799521927414)	-0.383398	-0.3418	0.175214	0.468657	0.0307807	0.00075822	0.00395322	0.00369474	0.00354804	0.00376677	1.11788	1930.91	2253.4	2360.6	2511.28	49.6775	130.2	164.3	216.467	3.58813	-6.415	15.8525	7.94703	230.323	4.70833	-5.35	17.25	8.41864	178.803	5.17917	-4.75	17.8	8.45651	164.573	5.79722
7954252	261895	Jakey Lake	California	4e High Southern Cascades Montane Forest	4 Cascades	6.2 WESTERN CORDILLERA	6 NORTHWESTERN FORESTED MOUNTAINS	2117.72	meters	Cascades	Cascades - General	40.4771	-121.277	c(-121.276672500687, 40.4771420336205)	-0.391178	-0.298455	0.178491	0.455568	0.094926	0.000786119	0.00401387	0.00377516	0.00363632	0.00381615	1.16534	2276.31	2606.3	2729.47	2900.17	130.912	232.5	281.55	360.7	5.17354	-4.75	17.475	7.9649	156.307	6.28333	-3.75	18.85	8.45236	134.52	6.75	-3.1	19.4	8.48856	126.323	7.36667
7954254	254749	Cliff Lake	California	4e High Southern Cascades Montane Forest	4 Cascades	6.2 WESTERN CORDILLERA	6 NORTHWESTERN FORESTED MOUNTAINS	2240.15	meters	Cascades	Cascades - General	40.4771	-121.456	c(-121.456332090484, 40.4770678417488)	-0.386931	-0.322863	0.176516	0.46284	0.0588483	0.000770888	0.00397972	0.00372995	0.00358666	0.00378838	1.13943	2074.74	2403.2	2515.65	2678.78	78.655	173.6	207.7	274.867	4.28625	-5.6675	16.5225	7.93055	189.712	5.41667	-4.55	17.95	8.4209	155.463	5.8875	-3.95	18.5	8.45895	144.549	6.50278
2765804	224373	Grace Lake	California	4h Southern Cascades Foothills	4 Cascades	6.2 WESTERN CORDILLERA	6 NORTHWESTERN FORESTED MOUNTAINS	1064.21	meters	Cascades	Cascades - General	40.4837	-121.863	c(-121.863298345479, 40.4837318405488)	-0.417959	-0.12057	0.190895	0.400702	0.358304	0.000882142	0.0042628	0.00410601	0.00399955	0.00401891	1.32868	4469.96	4859.2	5026.02	5254.6	797.565	1026.1	1115.1	1243.7	12.1965	2.7325	23.6875	7.50755	61.7117	13.25	3.75	25.15	7.99511	60.3405	13.7125	4.35	25.65	8.01463	58.5094	14.3417
2774990	254697	Campbell Lake	California	5c Northern Sierra Upper Montane Forests	5 Sierra Nevada	6.2 WESTERN CORDILLERA	6 NORTHWESTERN FORESTED MOUNTAINS	1841.27	meters	Sierra Nevada	Sierra Nevada	39.9967	-121.36	c(-121.359818810261, 39.9967447690122)	-1.28198	-1.80983	-1.69622	-0.861911	-0.690688	0.00125531	0.00485768	0.00479998	0.00438169	0.0042951	1.20353	2714.2	3062.55	3190.15	3390.08	258.703	433.8	488.75	572.933	6.92417	-2.885	18.675	7.74169	112.829	8.025	-1.85	20.15	8.23398	102.604	8.46667	-1.3	20.65	8.2683	97.9024	9.08889
2774992	227580	Long Lake	California	5c Northern Sierra Upper Montane Forests	5 Sierra Nevada	6.2 WESTERN CORDILLERA	6 NORTHWESTERN FORESTED MOUNTAINS	1817.57	meters	Sierra Nevada	Sierra Nevada	39.9916	-121.361	c(-121.361323158344, 39.9916427206364)	-1.28198	-1.80983	-1.69622	-0.861911	-0.690688	0.00125531	0.00485768	0.00479998	0.00438169	0.0042951	1.20353	2714.2	3062.55	3190.15	3390.08	258.703	433.8	488.75	572.933	6.92417	-2.885	18.675	7.74169	112.829	8.025	-1.85	20.15	8.23398	102.604	8.46667	-1.3	20.65	8.2683	97.9024	9.08889
2774998	NA	NA	California	5c Northern Sierra Upper Montane Forests	5 Sierra Nevada	6.2 WESTERN CORDILLERA	6 NORTHWESTERN FORESTED MOUNTAINS	1843.02	meters	Sierra Nevada	Sierra Nevada	39.9865	-121.449	c(-121.449062282799, 39.9865234246068)	-1.28169	-1.81078	-1.69535	-0.862948	-0.691761	0.00125579	0.00485641	0.00479777	0.00438043	0.00429394	1.20477	2704.99	3044.05	3174.45	3383.58	240.843	403.2	458.15	542.333	6.97292	-2.52	18.44	7.5328	109.017	8.05833	-1.45	19.85	7.99391	99.2006	8.5	-0.9	20.35	8.02851	94.6875	9.12222
2775002	224481	Grassy Lake	California	5c Northern Sierra Upper Montane Forests	5 Sierra Nevada	6.2 WESTERN CORDILLERA	6 NORTHWESTERN FORESTED MOUNTAINS	1793.17	meters	Sierra Nevada	Sierra Nevada	39.9816	-121.354	c(-121.353559952113, 39.981606892166)	-1.2806	-1.80268	-1.70264	-0.85427	-0.688427	0.001258	0.0048674	0.00481639	0.004391	0.00430702	1.21024	2787.36	3123.65	3255.55	3461.15	281.608	455.2	511.65	596.333	7.18958	-2.6025	18.91	7.72816	108.409	8.23333	-1.75	20.35	8.22721	99.9256	8.6875	-1.15	20.85	8.2556	95.2718	9.31111
2775006	268256	Three Lakes	California	5c Northern Sierra Upper Montane Forests	5 Sierra Nevada	6.2 WESTERN CORDILLERA	6 NORTHWESTERN FORESTED MOUNTAINS	1865.3	meters	Sierra Nevada	Sierra Nevada	39.9694	-121.22	c(-121.219999481721, 39.9693810794919)	-1.28371	-1.81567	-1.69093	-0.868228	-0.690316	0.00125192	0.00484973	0.00478646	0.004374	0.00428398	1.19509	2655.83	2995.45	3122.45	3308.68	254.693	418.7	475.15	557.767	6.59625	-3.585	18.6575	7.97686	122.19	7.65	-2.75	20.15	8.48485	110.913	8.10417	-2.15	20.65	8.51296	105.356	8.72222
2775018	NA	NA	California	5e Northern Sierra Lower Montane Forests	5 Sierra Nevada	6.2 WESTERN CORDILLERA	6 NORTHWESTERN FORESTED MOUNTAINS	638.76	meters	Sierra Nevada	Sierra Nevada	39.939	-121.314	c(-121.313981683447, 39.9389738338653)	-1.24678	-1.61774	-1.8692	-0.655678	-0.631886	0.00132336	0.00511807	0.00524203	0.00463292	0.004618	1.37347	5533.4	5887.2	6052.88	6277	1383.07	1660.8	1755.95	1893.57	15.1092	5.1575	26.8625	7.80324	51.7821	16.0583	5.85	28.15	8.29068	51.6285	16.5208	6.45	28.7	8.32985	50.4532	17.1389
2775020	266534	Cape Lake	California	5c Northern Sierra Upper Montane Forests	5 Sierra Nevada	6.2 WESTERN CORDILLERA	6 NORTHWESTERN FORESTED MOUNTAINS	1841.32	meters	Sierra Nevada	Sierra Nevada	39.927	-121.211	c(-121.210506432356, 39.9270406263787)	-1.28275	-1.81199	-1.69422	-0.864301	-0.689142	0.00125375	0.00485471	0.00479489	0.00437878	0.00429014	1.19968	2692.39	3025.95	3156	3347.73	258.33	421.7	479.65	562.8	6.77375	-3.2775	18.675	7.87577	117.416	7.80833	-2.45	20.05	8.37262	107.227	8.27083	-1.85	20.55	8.40154	101.879	8.88889
2775034	268235	Thompson Lake	California	5c Northern Sierra Upper Montane Forests	5 Sierra Nevada	6.2 WESTERN CORDILLERA	6 NORTHWESTERN FORESTED MOUNTAINS	1652.08	meters	Sierra Nevada	Sierra Nevada	39.8772	-121.201	c(-121.200808357396, 39.8771601728756)	-1.27785	-1.78799	-1.71584	-0.838558	-0.68335	0.00126318	0.00488728	0.00485012	0.00441014	0.00433135	1.22324	2943.24	3274.2	3408.8	3624.02	329.908	513.1	568	651.167	7.71583	-2.11	19.395	7.72106	100.823	8.75	-1.25	20.75	8.19501	93.6573	9.2	-0.65	21.25	8.22348	89.5848	9.81944
2775038	NA	NA	California	5c Northern Sierra Upper Montane Forests	5 Sierra Nevada	6.2 WESTERN CORDILLERA	6 NORTHWESTERN FORESTED MOUNTAINS	1575.59	meters	Sierra Nevada	Sierra Nevada	39.8656	-121.203	c(-121.202964226885, 39.8656341212154)	-1.27356	-1.76451	-1.73698	-0.813306	-0.677487	0.00127145	0.00491913	0.00490414	0.0044409	0.00437161	1.24391	3210.95	3537.15	3694.55	3918.92	415.598	613.7	668.6	755.9	8.58646	-1.1775	20.18	7.67229	89.8967	9.60833	-0.35	21.55	8.16127	84.9395	10.0542	0.25	22.05	8.18814	81.5888	10.675
2775046	258629	Concow Reservoir	California	5e Northern Sierra Lower Montane Forests	5 Sierra Nevada	6.2 WESTERN CORDILLERA	6 NORTHWESTERN FORESTED MOUNTAINS	610.97	meters	Sierra Nevada	Sierra Nevada	39.7707	-121.52	c(-121.520423599315, 39.770732016735)	-1.24595	-1.61428	-1.87222	-0.652067	-0.628204	0.00132458	0.00512254	0.00524976	0.00463731	0.00462234	1.37672	5600.52	5974.6	6129.28	6354.77	1345.46	1626.8	1720.35	1866.57	15.2963	5.785	26.2125	7.34967	48.1353	16.3	6.65	27.65	7.82786	48.0237	16.7333	7.15	28.15	7.86107	47.0049	17.3556
2775088	227928	Madrone Lake	California	5e Northern Sierra Lower Montane Forests	5 Sierra Nevada	6.2 WESTERN CORDILLERA	6 NORTHWESTERN FORESTED MOUNTAINS	601.85	meters	Sierra Nevada	Sierra Nevada	39.6475	-121.405	c(-121.40526647792, 39.6474813469595)	-1.24698	-1.61947	-1.86754	-0.657653	-0.629506	0.00132258	0.0051155	0.0052378	0.00463051	0.00461344	1.37173	5493.44	5864.6	6019.27	6243.83	1261.16	1541	1630	1774.7	15.0042	5.7225	25.6025	7.15778	47.7919	16	6.55	27.05	7.62406	47.6504	16.4333	7.1	27.55	7.65597	46.6153	17.0528
2769940	276049	Lake De Sabla	California	4h Southern Cascades Foothills	4 Cascades	6.2 WESTERN CORDILLERA	6 NORTHWESTERN FORESTED MOUNTAINS	841.99	meters	Cascades	Cascades - General	39.8734	-121.612	c(-121.612001195149, 39.8733748130539)	-0.423197	-0.0860639	0.194602	0.391494	0.409228	0.000900927	0.00431108	0.00416952	0.00406919	0.00405811	1.36064	5095.32	5474.9	5634.82	5860.1	1032.14	1304.9	1395.5	1525.67	13.9121	4.525	24.95	7.34766	52.919	14.9333	5.45	26.45	7.83812	52.4874	15.3792	6	26.95	7.86766	51.1953	16
2769942	NA	NA	California	4h Southern Cascades Foothills	4 Cascades	6.2 WESTERN CORDILLERA	6 NORTHWESTERN FORESTED MOUNTAINS	780.57	meters	Cascades	Cascades - General	39.8714	-121.6	c(-121.599743085719, 39.8714358462537)	-0.423666	-0.0830681	0.194787	0.390556	0.413667	0.000902606	0.00431527	0.00417511	0.00407532	0.00406153	1.36349	5153.69	5535.8	5694.08	5919.83	1062.61	1341.7	1430.75	1561.43	14.0719	4.63	25.1475	7.37742	52.531	15.1	5.55	26.65	7.87303	52.1392	15.5417	6.1	27.15	7.89656	50.8457	16.1639
2769946	276535	Paradise Lake	California	4h Southern Cascades Foothills	4 Cascades	6.2 WESTERN CORDILLERA	6 NORTHWESTERN FORESTED MOUNTAINS	776.17	meters	Cascades	Cascades - General	39.8582	-121.581	c(-121.580876100594, 39.8581942828558)	-0.423761	-0.0824623	0.194845	0.390475	0.414503	0.000902947	0.00431612	0.0041762	0.00407646	0.00406217	1.36407	5165.53	5535.8	5694.08	5918.8	1068.49	1341.7	1430.75	1561.43	14.1044	4.6475	25.1725	7.38168	52.4399	15.1	5.55	26.65	7.87303	52.1392	15.5417	6.1	27.15	7.89656	50.8457	16.1611
2769952	263115	Magalia Reservoir	California	4h Southern Cascades Foothills	4 Cascades	6.2 WESTERN CORDILLERA	6 NORTHWESTERN FORESTED MOUNTAINS	678.07	meters	Cascades	Cascades - General	39.8216	-121.586	c(-121.585885229587, 39.8215967833649)	-0.425614	-0.0707568	0.195972	0.387099	0.431856	0.00090959	0.0043325	0.00419785	0.00410028	0.00407553	1.37537	5400.23	5779.7	5936.23	6159.27	1170.95	1458.2	1547.25	1681.93	14.7475	5.3275	25.7025	7.3371	49.8403	15.7667	6.15	27.25	7.84044	49.7279	16.2042	6.7	27.75	7.86837	48.5885	16.8194
2772428	253947	Summit Lake	California	4e High Southern Cascades Montane Forest	4 Cascades	6.2 WESTERN CORDILLERA	6 NORTHWESTERN FORESTED MOUNTAINS	2036	meters	Cascades	Cascades - General	40.4929	-121.423	c(-121.423275485478, 40.4929011469923)	-0.393386	-0.285544	0.178579	0.45076	0.114088	0.000794033	0.00403194	0.00379956	0.00366312	0.0038309	1.1788	2390.64	2723.75	2855.4	3033.68	156.33	260.3	321.4	404.567	5.65646	-4.22	17.8825	7.91018	141.666	6.75	-3.25	19.25	8.42054	124.749	7.22917	-2.6	19.8	8.4487	117.359	7.84722
2772446	227582	Long Lake	California	4e High Southern Cascades Montane Forest	4 Cascades	6.2 WESTERN CORDILLERA	6 NORTHWESTERN FORESTED MOUNTAINS	2099.92	meters	Cascades	Cascades - General	40.4637	-121.207	c(-121.206661630915, 40.4637037221339)	-0.39185	-0.293629	0.179066	0.45421	0.102116	0.000788526	0.00402063	0.00378403	0.00364615	0.00382168	1.16943	2318.37	2655.1	2779.82	2951.97	143.047	244.9	298.4	379.033	5.31896	-4.7	17.66	8.01039	152.791	6.45	-3.65	19.05	8.49299	131.674	6.91667	-3	19.55	8.51719	123.679	7.53056
2772450	NA	NA	California	4g California Cascades Eastside Conifer Forest	4 Cascades	6.2 WESTERN CORDILLERA	6 NORTHWESTERN FORESTED MOUNTAINS	1762.83	meters	Cascades	Cascades - General	40.4624	-121.086	c(-121.086210061486, 40.4623908645131)	-0.401459	-0.232266	0.18403	0.436198	0.192878	0.000822983	0.00410649	0.00389775	0.00377084	0.00389155	1.22805	2926.31	3273.75	3410.2	3612.12	329	516.5	574.5	655.633	7.55938	-2.725	19.945	8.10286	108.005	8.64167	-1.85	21.35	8.62159	99.7676	9.11667	-1.15	21.85	8.64173	95.0369	9.72778
2772454	NA	NA	California	4g California Cascades Eastside Conifer Forest	4 Cascades	6.2 WESTERN CORDILLERA	6 NORTHWESTERN FORESTED MOUNTAINS	1762.53	meters	Cascades	Cascades - General	40.4572	-121.083	c(-121.082969382168, 40.457192570603)	-0.401468	-0.23209	0.184161	0.436198	0.193162	0.000823016	0.00410674	0.00389804	0.0037712	0.00389177	1.2281	2928.24	3279.85	3416.3	3617.18	329.312	516.5	574.5	655.633	7.56167	-2.73	19.945	8.10889	108.052	8.65	-1.85	21.35	8.62133	99.6685	9.125	-1.15	21.85	8.64145	94.9466	9.73611
2772456	258961	Crystal Lake	California	4e High Southern Cascades Montane Forest	4 Cascades	6.2 WESTERN CORDILLERA	6 NORTHWESTERN FORESTED MOUNTAINS	2199.12	meters	Cascades	Cascades - General	40.4589	-121.291	c(-121.290923096555, 40.4589333113374)	-0.387892	-0.317495	0.177355	0.461581	0.066755	0.000774336	0.00398723	0.00373967	0.00359739	0.00379446	1.14529	2117.52	2441.6	2559.35	2723.22	90.9725	189.1	224.7	294.333	4.48208	-5.435	16.7725	7.95986	181.349	5.60833	-4.45	18.15	8.44097	150.508	6.08333	-3.8	18.7	8.477	140.156	6.69444
2772458	230975	Posey Lake	California	4e High Southern Cascades Montane Forest	4 Cascades	6.2 WESTERN CORDILLERA	6 NORTHWESTERN FORESTED MOUNTAINS	2125.82	meters	Cascades	Cascades - General	40.4575	-121.217	c(-121.216952477548, 40.4575307634695)	-0.390896	-0.299424	0.178703	0.456015	0.0935262	0.000785106	0.00401252	0.00377324	0.00363432	0.00381507	1.16361	2267.89	2603.2	2726.38	2894.07	129.905	232.5	283.1	360.7	5.11292	-4.875	17.4525	8.00518	159.038	6.24167	-3.85	18.85	8.49058	136.031	6.7125	-3.2	19.4	8.53117	127.68	7.32222
2772462	261751	Indian Lake	California	4e High Southern Cascades Montane Forest	4 Cascades	6.2 WESTERN CORDILLERA	6 NORTHWESTERN FORESTED MOUNTAINS	2129.02	meters	Cascades	Cascades - General	40.4566	-121.329	c(-121.329028947991, 40.4566305005332)	-0.390822	-0.300874	0.178192	0.456029	0.0914213	0.000784842	0.00401049	0.00377074	0.00363159	0.00381345	1.16316	2255.43	2588	2714.22	2885	123.487	226.3	273.9	352.567	5.09688	-4.79	17.355	7.9417	158.267	6.21667	-3.85	18.75	8.43589	135.698	6.69583	-3.2	19.3	8.46878	127.094	7.31111
2772466	NA	NA	California	4e High Southern Cascades Montane Forest	4 Cascades	6.2 WESTERN CORDILLERA	6 NORTHWESTERN FORESTED MOUNTAINS	2094.81	meters	Cascades	Cascades - General	40.4532	-121.194	c(-121.194121996249, 40.4531763283576)	-0.392168	-0.291574	0.17919	0.453542	0.105158	0.000789667	0.0040235	0.00378786	0.00365036	0.00382403	1.17137	2336.57	2673.4	2799.62	2972.27	147.757	251.1	307.6	389.233	5.38833	-4.65	17.73	8.01821	150.903	6.50833	-3.65	19.15	8.52381	130.968	6.97917	-3	19.65	8.54469	122.971	7.59444
2772468	NA	NA	California	4e High Southern Cascades Montane Forest	4 Cascades	6.2 WESTERN CORDILLERA	6 NORTHWESTERN FORESTED MOUNTAINS	2082.97	meters	Cascades	Cascades - General	40.4512	-121.196	c(-121.196029721272, 40.4512363452707)	-0.392168	-0.291574	0.17919	0.453542	0.105158	0.000789667	0.0040235	0.00378786	0.00365036	0.00382403	1.17137	2336.57	2673.4	2799.62	2972.27	147.757	251.1	307.6	389.233	5.38833	-4.65	17.73	8.01821	150.903	6.50833	-3.65	19.15	8.52381	130.968	6.97917	-3	19.65	8.54469	122.971	7.59444
2772474	NA	NA	California	4e High Southern Cascades Montane Forest	4 Cascades	6.2 WESTERN CORDILLERA	6 NORTHWESTERN FORESTED MOUNTAINS	2069.73	meters	Cascades	Cascades - General	40.4477	-121.199	c(-121.198861345512, 40.4476841766355)	-0.393824	-0.281631	0.180017	0.450623	0.119873	0.000795607	0.00403741	0.00380627	0.00367056	0.00383535	1.18148	2426.54	2763.45	2893.55	3072.25	172.847	293.8	351.8	433.933	5.75458	-4.2825	18.0925	8.02219	141.122	6.86667	-3.25	19.45	8.52886	124.207	7.3375	-2.6	19.95	8.54995	116.987	7.95556
2772476	254799	Crumbaugh Lake	California	4e High Southern Cascades Montane Forest	4 Cascades	6.2 WESTERN CORDILLERA	6 NORTHWESTERN FORESTED MOUNTAINS	2200.3	meters	Cascades	Cascades - General	40.4472	-121.489	c(-121.489351063105, 40.4472471577965)	-0.388961	-0.312032	0.177386	0.459681	0.0748203	0.000778166	0.00399487	0.00374998	0.00360861	0.00380067	1.15181	2161.74	2484.2	2602.68	2771.43	94.1475	195.3	229.35	302.5	4.70354	-5.19	16.8575	7.8807	170.945	5.81667	-4.15	18.35	8.38238	144.11	6.28333	-3.55	18.85	8.41359	134.609	6.90556
2772484	235391	Star Lake	California	4e High Southern Cascades Montane Forest	4 Cascades	6.2 WESTERN CORDILLERA	6 NORTHWESTERN FORESTED MOUNTAINS	1940.32	meters	Cascades	Cascades - General	40.4178	-121.157	c(-121.157125973832, 40.417840381686)	-0.395953	-0.267967	0.181268	0.446606	0.140143	0.00080324	0.00405654	0.00383157	0.00369842	0.00385096	1.19446	2555.65	2907.15	3038.8	3219.72	210.622	357.9	417.45	499.067	6.23813	-3.9025	18.6125	8.0647	130.635	7.36667	-2.85	20.05	8.56482	116.264	7.84167	-2.2	20.55	8.59277	109.96	8.45278
2772488	269175	Willow Lake	California	4f Low Southern Cascades Mixed Conifer Forest	4 Cascades	6.2 WESTERN CORDILLERA	6 NORTHWESTERN FORESTED MOUNTAINS	1653.02	meters	Cascades	Cascades - General	40.4039	-121.361	c(-121.360853048484, 40.4039342721659)	-0.403568	-0.221175	0.183288	0.430962	0.209556	0.000830543	0.00412202	0.00391917	0.00379456	0.0039044	1.24091	3052.32	3411.6	3566.78	3785.3	362.625	562.2	621.75	704.4	8.0925	-1.6775	20.2625	7.88973	98.0826	9.20833	-0.65	21.75	8.402	91.2434	9.675	-0.05	22.25	8.43841	87.4039	10.2889
2774176	NA	NA	California	4f Low Southern Cascades Mixed Conifer Forest	4 Cascades	6.2 WESTERN CORDILLERA	6 NORTHWESTERN FORESTED MOUNTAINS	1548.33	meters	Cascades	Cascades - General	40.2998	-120.991	c(-120.99077306003, 40.2997744685016)	-0.40628	-0.198953	0.187562	0.426775	0.242277	0.000840269	0.00415311	0.00395909	0.00383848	0.00392958	1.25745	3320.26	3674.2	3830.78	4048.67	476.592	687.3	745.3	831.567	8.80458	-1.8125	21.335	8.26762	94.4837	9.91667	-0.75	22.75	8.76059	88.3421	10.3917	-0.15	23.25	8.78271	84.6841	11.0056
2774194	259254	Deerheart Lake	California	5c Northern Sierra Upper Montane Forests	5 Sierra Nevada	6.2 WESTERN CORDILLERA	6 NORTHWESTERN FORESTED MOUNTAINS	1926.99	meters	Sierra Nevada	Sierra Nevada	40.2372	-120.987	c(-120.987140384997, 40.237209966217)	-1.28745	-1.83107	-1.67689	-0.884893	-0.690431	0.00124388	0.00482849	0.0047506	0.00435369	0.00425555	1.17544	2506.34	2849.05	2980.75	3156.05	228.7	379.2	437.2	519.333	5.85708	-4.8875	18.425	8.31051	143.82	6.99167	-3.75	19.85	8.77915	125.566	7.47083	-3.1	20.35	8.79593	118.209	8.08611
8026070	236048	Taylor Lake	California	5c Northern Sierra Upper Montane Forests	5 Sierra Nevada	6.2 WESTERN CORDILLERA	6 NORTHWESTERN FORESTED MOUNTAINS	2074.69	meters	Sierra Nevada	Sierra Nevada	40.1535	-120.719	c(-120.719214419467, 40.1535059826135)	-1.29163	-1.84496	-1.66435	-0.899884	-0.692512	0.00123578	0.00480962	0.00471854	0.00433543	0.00423089	1.15521	2380.27	2710.3	2834.97	3002.73	193.423	321.3	379.25	460.333	5.1325	-6.17	17.9875	8.58957	170.926	6.26667	-5.05	19.45	9.0642	144.641	6.75833	-4.35	19.9	9.06932	134.903	7.37778
8026072	222581	Doyle Reservoir	California	5f Northeastern Sierra Mixed Conifer-Pine Forests	5 Sierra Nevada	6.2 WESTERN CORDILLERA	6 NORTHWESTERN FORESTED MOUNTAINS	1827.78	meters	Sierra Nevada	Sierra Nevada	40.1445	-120.407	c(-120.407065024046, 40.1444568621533)	-1.27937	-1.78477	-1.71863	-0.835176	-0.676556	0.00125981	0.00489135	0.00485726	0.00441426	0.00433348	1.21505	2976.8	3331.85	3466.55	3647.18	411.578	608.1	666.05	746.133	7.38563	-4.19	20.3775	8.72219	119.445	8.48333	-3.05	21.85	9.22204	108.708	8.97917	-2.4	22.3	9.22395	103.039	9.59167
8026074	265629	Round Valley Reservoir	California	5d Northern Sierra Mid-Montane Forests	5 Sierra Nevada	6.2 WESTERN CORDILLERA	6 NORTHWESTERN FORESTED MOUNTAINS	1362.16	meters	Sierra Nevada	Sierra Nevada	40.1073	-120.959	c(-120.959191844231, 40.107267603656)	-1.26746	-1.72846	-1.76933	-0.774665	-0.663521	0.0012828	0.00496771	0.00498682	0.00448797	0.00443065	1.27249	3667.42	4018.4	4194.52	4419	663.013	870.3	945.3	1057.93	9.86167	-0.9025	22.5125	8.36461	85.2485	10.95	0.05	23.95	8.84184	80.7474	11.4333	0.7	24.45	8.85808	77.6086	12.05
8036743	260318	Fowler Lake	California	5c Northern Sierra Upper Montane Forests	5 Sierra Nevada	6.2 WESTERN CORDILLERA	6 NORTHWESTERN FORESTED MOUNTAINS	1660.26	meters	Sierra Nevada	Sierra Nevada	39.7741	-121.005	c(-121.0053975759, 39.7741062186074)	-1.27982	-1.79976	-1.70516	-0.851225	-0.685427	0.00125899	0.00487113	0.00482284	0.00439471	0.00431079	1.21298	2816.19	3155.4	3295.38	3505.7	280.838	461.1	517.55	600.2	7.29875	-2.4725	18.855	7.66662	105.845	8.375	-1.65	20.25	8.13468	97.1305	8.84167	-1.05	20.75	8.1586	92.5179	9.46389
8036781	233303	Sly Creek Reservoir	California	5e Northern Sierra Lower Montane Forests	5 Sierra Nevada	6.2 WESTERN CORDILLERA	6 NORTHWESTERN FORESTED MOUNTAINS	1076.76	meters	Sierra Nevada	Sierra Nevada	39.5943	-121.107	c(-121.106725904122, 39.5942767587932)	-1.25812	-1.67756	-1.81533	-0.719866	-0.650979	0.00130126	0.00503696	0.00510437	0.00455472	0.00451795	1.31837	4430.96	4809.9	4973.73	5200.23	785.795	1016.7	1108.8	1238.47	12.0919	2.9225	22.9	7.17354	59.5052	13.1167	3.75	24.25	7.65534	58.3635	13.5708	4.35	24.75	7.67971	56.6473	14.1944
8036789	264924	Ponderosa Reservoir	California	5e Northern Sierra Lower Montane Forests	5 Sierra Nevada	6.2 WESTERN CORDILLERA	6 NORTHWESTERN FORESTED MOUNTAINS	293.09	meters	Sierra Nevada	Sierra Nevada	39.5494	-121.293	c(-121.292527279625, 39.5493754296932)	-1.24199	-1.59482	-1.88975	-0.631158	-0.622551	0.00133225	0.00514891	0.00529457	0.00466278	0.00465526	1.39587	6019.75	6398	6550.38	6777.17	1540.04	1828.5	1929.5	2079.23	16.4462	7.0625	26.8925	7.13465	43.4538	17.4583	7.85	28.25	7.5882	43.4647	17.8875	8.4	28.75	7.61755	42.6065	18.5139
8028092	267292	Snake Lake	California	5d Northern Sierra Mid-Montane Forests	5 Sierra Nevada	6.2 WESTERN CORDILLERA	6 NORTHWESTERN FORESTED MOUNTAINS	1206.11	meters	Sierra Nevada	Sierra Nevada	39.9765	-121.008	c(-121.007589534125, 39.9764916550502)	-1.26339	-1.7066	-1.78911	-0.751103	-0.658645	0.00129082	0.00499745	0.00503736	0.00451667	0.00446847	1.29243	3978.14	4359.8	4523.23	4750.53	764.853	983.4	1061.55	1185.53	10.8025	0.2775	23.2625	8.22867	76.4893	11.8833	1.15	24.75	8.71387	73.3285	12.3333	1.75	25.2	8.73494	70.912	12.9583
8028094	262951	Lost Lake	California	5c Northern Sierra Upper Montane Forests	5 Sierra Nevada	6.2 WESTERN CORDILLERA	6 NORTHWESTERN FORESTED MOUNTAINS	1795.82	meters	Sierra Nevada	Sierra Nevada	39.9707	-121.176	c(-121.175835580117, 39.9706619259286)	-1.28352	-1.81389	-1.69249	-0.866365	-0.688676	0.00125216	0.00485208	0.00479046	0.00437627	0.00428633	1.19575	2673.13	3010.85	3137.85	3324.08	266.303	434	490.45	573.067	6.62188	-3.6975	18.8025	8.06371	123.036	7.675	-2.85	20.25	8.57079	111.672	8.12917	-2.25	20.75	8.59887	106.09	8.74722
8028102	260652	Gold Lake	California	5c Northern Sierra Upper Montane Forests	5 Sierra Nevada	6.2 WESTERN CORDILLERA	6 NORTHWESTERN FORESTED MOUNTAINS	1816.32	meters	Sierra Nevada	Sierra Nevada	39.9407	-121.136	c(-121.135599570317, 39.9406925502098)	-1.2876	-1.83386	-1.67448	-0.887811	-0.694145	0.00124413	0.00482494	0.00474444	0.00435014	0.00425242	1.17577	2481.93	2815.25	2942.3	3121.02	202.54	339.4	395.85	478.5	5.86917	-4.495	18.0525	8.07042	139.341	6.95833	-3.65	19.45	8.54331	122.778	7.4125	-3.05	19.95	8.57096	116.041	8.02778
2781993	268967	Whiskeytown Lake	California	78k Eastern Klamath Low Elevation Forests	78 Klamath Mountains/California High North Coast Range	6.2 WESTERN CORDILLERA	6 NORTHWESTERN FORESTED MOUNTAINS	369.59	meters	Klamath Mountains	Klamath Mountains	40.6256	-122.559	c(-122.559477329144, 40.6256448586351)	0.0913694	3.44154	3.09335	3.28128	2.78614	0.000667243	0.0026372	0.00281066	0.0027157	0.00296162	1.41251	6098.53	6469.7	6625.27	6852.1	928.422	1157.9	1242.4	1373.57	16.6562	6.445	28.7425	7.96149	47.8655	17.65	7.45	30.25	8.44598	47.8526	18.0875	7.9	30.7	8.44701	46.728	18.7139
2797909	231182	Rainbow Lake	California	78k Eastern Klamath Low Elevation Forests	78 Klamath Mountains/California High North Coast Range	6.2 WESTERN CORDILLERA	6 NORTHWESTERN FORESTED MOUNTAINS	614.18	meters	Klamath Mountains	Klamath Mountains	40.5076	-122.694	c(-122.694328865944, 40.5075778189578)	0.0851726	3.42469	3.11621	3.25671	2.75356	0.000656799	0.00259482	0.00274854	0.00267746	0.00292766	1.38564	5509.6	5887.1	6041.88	6272.53	681.432	885.5	956.05	1079.43	15.0444	4.91	26.9375	7.81704	52.0506	16.0583	6.05	28.45	8.3175	51.7955	16.4917	6.5	28.9	8.31776	50.4709	17.1278
7984715	259851	Elk Lake	California	78r High North Coast Ranges	78 Klamath Mountains/California High North Coast Range	6.2 WESTERN CORDILLERA	6 NORTHWESTERN FORESTED MOUNTAINS	1804.38	meters	Klamath Mountains	Klamath Mountains	39.9983	-122.925	c(-122.925137536066, 39.9982865601967)	0.0530228	3.32511	3.25061	3.11225	2.56204	0.000602637	0.00234616	0.00238338	0.00245263	0.00272797	1.24624	3037.96	3328.2	3477.22	3705.97	31.93	93	117.8	171.033	8.12667	-1.1675	19.33	7.2537	89.996	9.06667	0.35	20.55	7.65386	84.4175	9.475	0.8	21	7.65816	80.9733	10.1028
7993823	268622	Upper Letts Lake	California	78r High North Coast Ranges	78 Klamath Mountains/California High North Coast Range	6.2 WESTERN CORDILLERA	6 NORTHWESTERN FORESTED MOUNTAINS	1367.03	meters	Klamath Mountains	Klamath Mountains	39.306	-122.713	c(-122.712755326681, 39.3059712480874)	0.0646054	3.36316	3.19992	3.16673	2.63427	0.000622128	0.00243963	0.0025211	0.00253741	0.00280325	1.29642	3800.99	4148.1	4288.32	4521.3	105.012	201.5	236.8	322.567	10.3621	1.5025	20.975	6.94321	67.2973	11.3083	2.75	22.35	7.36027	65.0871	11.6958	3.15	22.85	7.38513	63.2056	12.3361
7993829	NA	NA	California	78r High North Coast Ranges	78 Klamath Mountains/California High North Coast Range	6.2 WESTERN CORDILLERA	6 NORTHWESTERN FORESTED MOUNTAINS	1056.79	meters	Klamath Mountains	Klamath Mountains	39.2693	-122.683	c(-122.682796860064, 39.2693226493484)	0.0749172	3.39512	3.15633	3.21354	2.6963	0.000639515	0.00252054	0.00263953	0.00261027	0.00286791	1.34116	4611.6	4956.1	5096.73	5328.83	287.145	454.9	502.2	590.967	12.5885	3.565	23.21	7.00709	55.8167	13.5167	4.65	24.55	7.42543	54.9353	13.9083	5.05	25.05	7.45416	53.6316	14.5472
8062973	228461	Meadow Lake	California	5c Northern Sierra Upper Montane Forests	5 Sierra Nevada	6.2 WESTERN CORDILLERA	6 NORTHWESTERN FORESTED MOUNTAINS	2222.35	meters	Sierra Nevada	Sierra Nevada	39.4126	-120.495	c(-120.495074650579, 39.4125638323292)	-1.29241	-1.86857	-1.64339	-0.924793	-0.712122	0.0012351	0.00477814	0.00466498	0.00430509	0.00419849	1.1531	2182.79	2517.1	2647.82	2833.77	101.433	207.7	247.55	326.733	5.05354	-4.1325	16.5675	7.46068	149.75	6.2	-3.25	17.95	7.92539	127.829	6.6875	-2.6	18.4	7.91917	119.057	7.33056
8063061	NA	NA	California	5c Northern Sierra Upper Montane Forests	5 Sierra Nevada	6.2 WESTERN CORDILLERA	6 NORTHWESTERN FORESTED MOUNTAINS	1655.77	meters	Sierra Nevada	Sierra Nevada	39.3566	-120.581	c(-120.581474591937, 39.3565634910264)	-1.273	-1.76357	-1.73798	-0.81193	-0.684785	0.00127261	0.00492053	0.00490671	0.00444258	0.00437789	1.24678	3222.3	3605.8	3786.43	4020.43	392.985	598.5	656.4	746.767	8.70896	-0.285	19.955	7.31521	84.4212	9.825	0.65	21.35	7.79395	79.3278	10.3208	1.25	21.8	7.80084	75.7551	10.9639
8063073	267558	Lake Spaulding	California	5c Northern Sierra Upper Montane Forests	5 Sierra Nevada	6.2 WESTERN CORDILLERA	6 NORTHWESTERN FORESTED MOUNTAINS	1528.44	meters	Sierra Nevada	Sierra Nevada	39.336	-120.63	c(-120.629777730217, 39.3360428478377)	-1.26798	-1.73392	-1.76468	-0.780132	-0.674481	0.00128231	0.0049607	0.00497495	0.00448131	0.004427	1.271	3596.6	3996.1	4171.57	4407.93	508.878	723.5	781.4	893.433	9.79104	0.8425	20.935	7.26073	74.4674	10.8917	1.75	22.35	7.75693	71.2189	11.375	2.35	22.8	7.76997	68.4261	12.025
14981060	NA	NA	California	5c Northern Sierra Upper Montane Forests	5 Sierra Nevada	6.2 WESTERN CORDILLERA	6 NORTHWESTERN FORESTED MOUNTAINS	2213.74	meters	Sierra Nevada	Sierra Nevada	38.8849	-120.261	c(-120.260753978735, 38.8848711392218)	-1.29046	-1.86301	-1.64853	-0.918757	-0.712312	0.00123941	0.004786	0.00467811	0.00431244	0.00420874	1.16358	2229.78	2555.15	2675.95	2857.17	108.935	204.6	244.4	322.6	5.42333	-3.3075	16.6675	7.22524	134.777	6.49167	-2.25	17.85	7.65049	117.851	6.925	-1.65	18.3	7.66821	111.151	7.53333
14981112	NA	NA	California	5b Northern Sierra Subalpine Forests	5 Sierra Nevada	6.2 WESTERN CORDILLERA	6 NORTHWESTERN FORESTED MOUNTAINS	2457.14	meters	Sierra Nevada	Sierra Nevada	38.8498	-120.129	c(-120.129141572431, 38.8497928226828)	-1.29805	-1.89838	-1.61663	-0.956789	-0.721459	0.0012249	0.004738	0.0045966	0.00426611	0.00414827	1.12725	1955.26	2257.9	2373.9	2541.35	60.45	142.6	168.95	231.633	4.17729	-4.755	15.685	7.38327	180.446	5.24167	-3.65	16.85	7.7829	148.481	5.69583	-3.05	17.3	7.80762	137.918	6.31111
14981116	259063	Dark Lake	California	5c Northern Sierra Upper Montane Forests	5 Sierra Nevada	6.2 WESTERN CORDILLERA	6 NORTHWESTERN FORESTED MOUNTAINS	2104.33	meters	Sierra Nevada	Sierra Nevada	38.8508	-120.242	c(-120.242036841278, 38.8507716180941)	-1.28482	-1.83251	-1.67602	-0.886023	-0.705169	0.00125033	0.00482743	0.00474837	0.00435232	0.00426125	1.19083	2497.36	2827.05	2950.1	3157.98	175.75	296.6	348.4	432.6	6.43042	-2.2975	17.645	7.22173	113.239	7.48333	-1.25	18.85	7.64809	102.202	7.92083	-0.65	19.3	7.66701	97.0785	8.52778
14981134	NA	NA	California	5h Central Sierra Lower Montane Forests	5 Sierra Nevada	6.2 WESTERN CORDILLERA	6 NORTHWESTERN FORESTED MOUNTAINS	569.93	meters	Sierra Nevada	Sierra Nevada	38.8472	-120.863	c(-120.863105326178, 38.8471514711598)	-1.24646	-1.61677	-1.87001	-0.654714	-0.629686	0.00132367	0.00511922	0.00524411	0.00463409	0.00461857	1.3744	5549.32	5928.2	6077.88	6305.9	1209.18	1486	1573.35	1723.63	15.1598	6.51	25.1025	6.65932	44.0106	16.175	7.55	26.45	7.09265	43.8495	16.5958	8	26.85	7.09587	42.7839	17.225
14991553	225268	High Loch Leven Lake	California	5c Northern Sierra Upper Montane Forests	5 Sierra Nevada	6.2 WESTERN CORDILLERA	6 NORTHWESTERN FORESTED MOUNTAINS	2090.9	meters	Sierra Nevada	Sierra Nevada	39.2864	-120.497	c(-120.496887630279, 39.2863915217126)	-1.28696	-1.84195	-1.66737	-0.896225	-0.704921	0.00124558	0.00481424	0.00472625	0.00433989	0.00424378	1.1793	2409.86	2756.75	2889.8	3092.18	152.26	272.2	327.05	411.233	5.9975	-3.025	17.345	7.35327	123.929	7.13333	-1.95	18.65	7.80185	109.372	7.61667	-1.35	19.1	7.80136	102.839	8.25556
14991577	NA	NA	California	5c Northern Sierra Upper Montane Forests	5 Sierra Nevada	6.2 WESTERN CORDILLERA	6 NORTHWESTERN FORESTED MOUNTAINS	2301.05	meters	Sierra Nevada	Sierra Nevada	39.1775	-120.25	c(-120.249777055621, 39.1774996514761)	-1.29102	-1.86383	-1.64776	-0.919598	-0.713018	0.00123815	0.00478478	0.00467615	0.00431142	0.00420776	1.16052	2222.72	2556.8	2687.47	2870.95	126.968	235.4	279.75	358.4	5.315	-3.55	16.965	7.42913	141.523	6.44167	-2.35	18.15	7.86794	122.141	6.91667	-1.75	18.6	7.87746	114.421	7.54167
120054085	NA	NA	California	78k Eastern Klamath Low Elevation Forests	78 Klamath Mountains/California High North Coast Range	6.2 WESTERN CORDILLERA	6 NORTHWESTERN FORESTED MOUNTAINS	325.44	meters	Klamath Mountains	Klamath Mountains	40.785	-122.387	c(-122.387367608426, 40.7849894312711)	0.0915116	3.44157	3.0928	3.28187	2.7869	0.000667496	0.00263838	0.00281214	0.00271661	0.00296243	1.41315	6113.28	6488.1	6643.83	6868.67	949.167	1176.3	1265.35	1396	16.6962	6.39	28.92	8.05471	48.312	17.7	7.45	30.35	8.51026	48.0806	18.1375	7.9	30.85	8.53575	47.0853	18.7583
8038689	261156	Haven Lake	California	5c Northern Sierra Upper Montane Forests	5 Sierra Nevada	6.2 WESTERN CORDILLERA	6 NORTHWESTERN FORESTED MOUNTAINS	2031.1	meters	Sierra Nevada	Sierra Nevada	39.6696	-120.635	c(-120.63461968314, 39.6696379004573)	-1.28806	-1.8416	-1.66759	-0.89597	-0.700816	0.00124326	0.00481455	0.00472682	0.0043402	0.00424201	1.17359	2412.14	2754.05	2887.15	3076.65	171.06	302.8	359.2	442.867	5.7875	-4.0625	17.62	7.77157	135.871	6.9	-3.35	19.05	8.2553	119.642	7.3875	-2.7	19.5	8.2571	112.258	8.02778
8038693	267634	Squaw Lake	California	5c Northern Sierra Upper Montane Forests	5 Sierra Nevada	6.2 WESTERN CORDILLERA	6 NORTHWESTERN FORESTED MOUNTAINS	2034.6	meters	Sierra Nevada	Sierra Nevada	39.6686	-120.653	c(-120.652536842049, 39.6685978796282)	-1.28692	-1.83601	-1.67263	-0.889943	-0.699659	0.00124545	0.00482212	0.00473971	0.00434754	0.00425177	1.17907	2462.56	2815.15	2948.25	3141.17	184.85	327.2	383.6	467.267	5.98938	-3.8525	17.805	7.75954	130.982	7.11667	-3.15	19.25	8.25176	115.95	7.60417	-2.5	19.7	8.25369	108.988	8.24444
8038695	262605	Little Gold Lake	California	5c Northern Sierra Upper Montane Forests	5 Sierra Nevada	6.2 WESTERN CORDILLERA	6 NORTHWESTERN FORESTED MOUNTAINS	1958.9	meters	Sierra Nevada	Sierra Nevada	39.6664	-120.666	c(-120.665521855652, 39.666414212266)	-1.29071	-1.85522	-1.65532	-0.910575	-0.705282	0.00123813	0.00479607	0.00469547	0.00432241	0.00421932	1.16079	2293.13	2631.75	2764.85	2951.55	135.123	244.8	301.2	384.867	5.32542	-4.475	17.0975	7.73415	147.276	6.45833	-3.75	18.55	8.22916	127.419	6.94583	-3.1	19	8.23117	119.09	7.58889
8038727	221286	Coburn Lake	California	5c Northern Sierra Upper Montane Forests	5 Sierra Nevada	6.2 WESTERN CORDILLERA	6 NORTHWESTERN FORESTED MOUNTAINS	2287.18	meters	Sierra Nevada	Sierra Nevada	39.5595	-120.453	c(-120.453155498472, 39.5594881669899)	-1.29606	-1.88202	-1.63121	-0.939347	-0.712999	0.00122799	0.00475983	0.00463386	0.00428736	0.00417392	1.13536	2076.25	2395.4	2519.82	2693.7	85.87	186	218.35	292.033	4.44729	-5.2025	16.2625	7.70761	176.787	5.575	-4.25	17.65	8.14417	146.084	6.06667	-3.65	18.1	8.14575	135.156	6.70556
8057603	259263	Delahunty Lake	California	5c Northern Sierra Upper Montane Forests	5 Sierra Nevada	6.2 WESTERN CORDILLERA	6 NORTHWESTERN FORESTED MOUNTAINS	1748.62	meters	Sierra Nevada	Sierra Nevada	39.7512	-120.887	c(-120.886863791949, 39.7512493205032)	-1.28097	-1.80521	-1.7003	-0.857001	-0.688331	0.00125682	0.00486378	0.00481042	0.00438767	0.0043024	1.20753	2759.92	3114.55	3249.25	3456.68	270.165	452.1	506.95	590.1	7.08104	-2.775	18.7625	7.73692	110.148	8.2	-2.05	20.25	8.23126	100.381	8.66667	-1.4	20.7	8.23674	95.3123	9.29722
8057609	267565	Spencer Lakes	California	5c Northern Sierra Upper Montane Forests	5 Sierra Nevada	6.2 WESTERN CORDILLERA	6 NORTHWESTERN FORESTED MOUNTAINS	1944.5	meters	Sierra Nevada	Sierra Nevada	39.6991	-120.727	c(-120.727354818604, 39.6991475984949)	-1.28909	-1.84685	-1.66284	-0.901615	-0.701776	0.00124116	0.00480738	0.00471469	0.00433332	0.00423285	1.16841	2365.43	2708.15	2841.25	3028.82	153.778	272.2	328.6	412.267	5.59896	-4.26	17.365	7.75237	140.25	6.73333	-3.55	18.75	8.20851	121.909	7.21667	-2.9	19.2	8.21574	114.35	7.85556
8057611	261166	Hawley Lake	California	5c Northern Sierra Upper Montane Forests	5 Sierra Nevada	6.2 WESTERN CORDILLERA	6 NORTHWESTERN FORESTED MOUNTAINS	2016.77	meters	Sierra Nevada	Sierra Nevada	39.6833	-120.71	c(-120.710421764042, 39.6833002312191)	-1.29018	-1.85226	-1.65797	-0.907418	-0.703532	0.0012391	0.00480007	0.00470225	0.00432626	0.00422381	1.16325	2318.51	2656.15	2789.25	2974.95	140.903	253.9	310.3	393.967	5.41333	-4.435	17.1775	7.74822	145.123	6.55	-3.65	18.65	8.21672	125.446	7.0375	-3	19.1	8.21878	117.347	7.675
8057615	267291	Snake Lake	California	5c Northern Sierra Upper Montane Forests	5 Sierra Nevada	6.2 WESTERN CORDILLERA	6 NORTHWESTERN FORESTED MOUNTAINS	2052.7	meters	Sierra Nevada	Sierra Nevada	39.6776	-120.691	c(-120.691163389966, 39.6776187324313)	-1.29351	-1.86852	-1.64331	-0.924898	-0.707806	0.00123265	0.00477799	0.00466479	0.00430496	0.00419606	1.14713	2182.59	2514.3	2641.97	2821.27	105.605	210.8	253.7	332.867	4.84813	-5.005	16.635	7.75465	162.794	5.98333	-4.25	18.05	8.22981	137.545	6.47083	-3.6	18.5	8.23208	127.942	7.11111
8057617	NA	NA	California	5c Northern Sierra Upper Montane Forests	5 Sierra Nevada	6.2 WESTERN CORDILLERA	6 NORTHWESTERN FORESTED MOUNTAINS	2197.14	meters	Sierra Nevada	Sierra Nevada	39.6733	-120.582	c(-120.582274474746, 39.673320861847)	-1.29602	-1.87951	-1.63343	-0.93672	-0.710715	0.00122787	0.00476313	0.00463952	0.00429056	0.00417727	1.13516	2095.47	2416.8	2538.22	2714.13	90.8275	192.2	224.55	300.233	4.44146	-5.49	16.3625	7.82182	179.869	5.58333	-4.65	17.75	8.25693	147.885	6.07083	-4	18.2	8.25683	136.891	6.71389
8057619	267283	Snag Lake	California	5c Northern Sierra Upper Montane Forests	5 Sierra Nevada	6.2 WESTERN CORDILLERA	6 NORTHWESTERN FORESTED MOUNTAINS	2031.1	meters	Sierra Nevada	Sierra Nevada	39.6687	-120.629	c(-120.629050576937, 39.6687170762393)	-1.28825	-1.84251	-1.66678	-0.896927	-0.701385	0.00124289	0.00481333	0.00472475	0.00433904	0.00424067	1.17267	2404.1	2747.95	2881.05	3070.55	169.068	296.7	353.1	436.767	5.75396	-4.105	17.5975	7.7752	136.757	6.875	-3.35	19.05	8.24446	119.919	7.3625	-2.7	19.5	8.24644	112.497	8.00278
8057623	261487	Horse Lake	California	5c Northern Sierra Upper Montane Forests	5 Sierra Nevada	6.2 WESTERN CORDILLERA	6 NORTHWESTERN FORESTED MOUNTAINS	2009.2	meters	Sierra Nevada	Sierra Nevada	39.6533	-120.658	c(-120.658052783855, 39.6533248572813)	-1.28764	-1.84022	-1.66886	-0.89444	-0.70144	0.00124409	0.00481644	0.00473006	0.00434206	0.00424498	1.17566	2424.6	2775.35	2908.45	3100.33	171.593	305.8	362.2	445.867	5.86313	-3.8975	17.62	7.71826	133.133	6.99167	-3.15	19.05	8.2036	117.334	7.47917	-2.5	19.5	8.20567	110.18	8.12222
8057625	263044	Lower Salmon Lake	California	5c Northern Sierra Upper Montane Forests	5 Sierra Nevada	6.2 WESTERN CORDILLERA	6 NORTHWESTERN FORESTED MOUNTAINS	1943.3	meters	Sierra Nevada	Sierra Nevada	39.6504	-120.641	c(-120.641396864488, 39.6504410300112)	-1.28561	-1.82975	-1.67828	-0.883213	-0.698472	0.00124806	0.00483063	0.00475415	0.00435574	0.00426272	1.18554	2520.45	2876.15	3009.25	3209	201.69	354.6	411	494.667	6.23125	-3.5375	18.0175	7.73039	125.309	7.35833	-2.85	19.45	8.22595	111.791	7.84583	-2.2	19.9	8.22802	105.276	8.48889
8057627	259233	Deer Lake	California	5c Northern Sierra Upper Montane Forests	5 Sierra Nevada	6.2 WESTERN CORDILLERA	6 NORTHWESTERN FORESTED MOUNTAINS	2165.4	meters	Sierra Nevada	Sierra Nevada	39.6447	-120.667	c(-120.666944996065, 39.6446799026766)	-1.29537	-1.87869	-1.63417	-0.935809	-0.710964	0.0012291	0.0047642	0.00464141	0.00429167	0.004179	1.13824	2101.62	2431.8	2554.82	2731.63	85.405	186	221.4	297.067	4.54479	-5.1925	16.255	7.69142	172.612	5.7	-4.35	17.65	8.14823	142.951	6.17917	-3.75	18.1	8.16043	132.847	6.81944
8057633	230222	Packer Lake	California	5c Northern Sierra Upper Montane Forests	5 Sierra Nevada	6.2 WESTERN CORDILLERA	6 NORTHWESTERN FORESTED MOUNTAINS	1898.1	meters	Sierra Nevada	Sierra Nevada	39.6226	-120.656	c(-120.655651095549, 39.6225671474613)	-1.28379	-1.82139	-1.68581	-0.874254	-0.696308	0.00125162	0.00484198	0.00477339	0.00436665	0.00427697	1.19442	2599.78	2952.55	3087.75	3294.67	221.04	379	435.4	519.067	6.56875	-3.04	18.2425	7.64123	117.344	7.69167	-2.25	19.65	8.10706	105.401	8.17083	-1.65	20.1	8.11919	99.7021	8.81111
8057635	259137	Deadman Lake	California	5c Northern Sierra Upper Montane Forests	5 Sierra Nevada	6.2 WESTERN CORDILLERA	6 NORTHWESTERN FORESTED MOUNTAINS	2035.57	meters	Sierra Nevada	Sierra Nevada	39.6207	-120.552	c(-120.551816892489, 39.6207157053885)	-1.28905	-1.84741	-1.66239	-0.902163	-0.703619	0.00124143	0.00480674	0.00471354	0.00433266	0.00423286	1.16899	2360.91	2701.95	2833.5	3023.52	157.51	281.4	336.25	420.433	5.61938	-4.105	17.445	7.73039	139.233	6.75	-3.25	18.85	8.20277	121.523	7.22917	-2.65	19.3	8.20385	113.982	7.87222
8057637	232633	Saxonia Lake	California	5c Northern Sierra Upper Montane Forests	5 Sierra Nevada	6.2 WESTERN CORDILLERA	6 NORTHWESTERN FORESTED MOUNTAINS	1981	meters	Sierra Nevada	Sierra Nevada	39.6187	-120.639	c(-120.639058545558, 39.6186630842283)	-1.28533	-1.82928	-1.67871	-0.882713	-0.69862	0.00124865	0.0048313	0.00475525	0.00435635	0.00426365	1.187	2524.9	2876.05	3009.15	3210.87	199.298	348.4	404.8	488.467	6.28583	-3.35	17.9775	7.65792	123.001	7.40833	-2.55	19.35	8.12443	109.666	7.8875	-1.95	19.8	8.13651	103.53	8.52778
8057645	NA	NA	California	5c Northern Sierra Upper Montane Forests	5 Sierra Nevada	6.2 WESTERN CORDILLERA	6 NORTHWESTERN FORESTED MOUNTAINS	2125.62	meters	Sierra Nevada	Sierra Nevada	39.5904	-120.5	c(-120.499702751651, 39.5904094837182)	-1.29187	-1.86167	-1.64955	-0.917455	-0.708237	0.00123604	0.00478742	0.00468071	0.00431403	0.00420903	1.1555	2239.21	2569.2	2704.47	2889.07	124.79	229.4	279.75	362.433	5.13792	-4.545	16.9575	7.71689	152.355	6.26667	-3.65	18.35	8.17389	130.434	6.75833	-3.05	18.8	8.17523	121.607	7.4
8057653	263659	Milton Reservoir	California	5c Northern Sierra Upper Montane Forests	5 Sierra Nevada	6.2 WESTERN CORDILLERA	6 NORTHWESTERN FORESTED MOUNTAINS	1735.37	meters	Sierra Nevada	Sierra Nevada	39.5216	-120.578	c(-120.57803433132, 39.5215658447251)	-1.27724	-1.78711	-1.71675	-0.83728	-0.691018	0.00126445	0.00488862	0.00485246	0.00441169	0.00433767	1.22638	2953.01	3311.55	3481.1	3711.45	326.805	519.3	575.7	659.367	7.84396	-1.4575	19.3725	7.50634	96.2776	8.96667	-0.65	20.75	7.97802	88.9742	9.45833	2.84217e-14	21.2	7.97632	84.5606	10.1
8057655	NA	NA	California	5c Northern Sierra Upper Montane Forests	5 Sierra Nevada	6.2 WESTERN CORDILLERA	6 NORTHWESTERN FORESTED MOUNTAINS	2094	meters	Sierra Nevada	Sierra Nevada	39.5153	-120.492	c(-120.492380836491, 39.5152808736712)	-1.28889	-1.84912	-1.6609	-0.903927	-0.706229	0.00124192	0.00480452	0.00470973	0.00433051	0.0042312	1.17011	2346.32	2686.65	2821.25	3014.7	148.865	263.1	317.95	402.133	5.65958	-3.7425	17.315	7.57501	135.358	6.79167	-2.85	18.65	8.02728	118.193	7.28333	-2.2	19.1	8.01728	110.59	7.925
8060079	267058	New Bullards Bar Reservoir	California	5e Northern Sierra Lower Montane Forests	5 Sierra Nevada	6.2 WESTERN CORDILLERA	6 NORTHWESTERN FORESTED MOUNTAINS	581.66	meters	Sierra Nevada	Sierra Nevada	39.4394	-121.132	c(-121.13184349403, 39.4393869334878)	-1.24567	-1.61266	-1.87374	-0.650241	-0.629593	0.00132528	0.00512483	0.00525365	0.00463954	0.00462619	1.37838	5635.47	6022.9	6178.82	6404.77	1312.71	1596.2	1694.2	1840.9	15.3938	6.25	25.825	7.02664	45.7403	16.4333	7.15	27.25	7.48366	45.5395	16.8708	7.7	27.7	7.51683	44.5801	17.4944
8060135	267125	Pine Grove Reservoir	California	5e Northern Sierra Lower Montane Forests	5 Sierra Nevada	6.2 WESTERN CORDILLERA	6 NORTHWESTERN FORESTED MOUNTAINS	597.19	meters	Sierra Nevada	Sierra Nevada	39.3193	-121.127	c(-121.126951877489, 39.3193005810406)	-1.247	-1.6195	-1.86757	-0.657584	-0.6315	0.0013226	0.0051155	0.00523787	0.00463059	0.00461462	1.37175	5493.06	5894.5	6052.07	6278.5	1208.91	1501.1	1594.65	1740.83	15.0048	6.105	25.145	6.83225	45.6152	16.0833	7.15	26.65	7.28714	45.3086	16.525	7.65	27.15	7.31711	44.3059	17.15
8060151	268682	Lake Vera	California	5e Northern Sierra Lower Montane Forests	5 Sierra Nevada	6.2 WESTERN CORDILLERA	6 NORTHWESTERN FORESTED MOUNTAINS	734.57	meters	Sierra Nevada	Sierra Nevada	39.3013	-121.027	c(-121.026922838898, 39.3012712019342)	-1.24942	-1.63157	-1.85673	-0.670496	-0.63638	0.00131803	0.00509921	0.00521018	0.00461487	0.00459502	1.36027	5253.53	5657.1	5816.43	6045.5	1101.47	1393.9	1482.9	1622.6	14.3479	5.4375	24.715	6.91269	48.2797	15.4333	6.35	26.15	7.36748	47.7374	15.8792	6.95	26.6	7.37821	46.4995	16.5111
8063033	220326	Buzzard Roost Lake	California	5c Northern Sierra Upper Montane Forests	5 Sierra Nevada	6.2 WESTERN CORDILLERA	6 NORTHWESTERN FORESTED MOUNTAINS	2307.05	meters	Sierra Nevada	Sierra Nevada	39.3792	-120.408	c(-120.407506442932, 39.3792124647457)	-1.29543	-1.88304	-1.63037	-0.940337	-0.71586	0.00122934	0.00475856	0.00463171	0.00428615	0.00417372	1.13867	2068.9	2395.2	2518.18	2694.93	83.39	182.9	215.25	286.933	4.55854	-4.6275	16.2075	7.5105	167.759	5.7	-3.65	17.55	7.95276	139.522	6.1875	-3	18	7.94616	129.233	6.82778
8063035	229126	Mossy Pond	California	5c Northern Sierra Upper Montane Forests	5 Sierra Nevada	6.2 WESTERN CORDILLERA	6 NORTHWESTERN FORESTED MOUNTAINS	2105.16	meters	Sierra Nevada	Sierra Nevada	39.3784	-120.47	c(-120.469843937593, 39.3784469637519)	-1.28743	-1.84348	-1.666	-0.897859	-0.705372	0.00124475	0.00481219	0.00472275	0.0043379	0.00424119	1.17717	2396.23	2741.55	2874.6	3074.5	156.508	275.3	330.15	414.333	5.91833	-3.225	17.42	7.44546	127.101	7.05833	-2.15	18.75	7.8751	111.572	7.54167	-1.55	19.2	7.87445	104.844	8.18056
8063039	264687	Phoenix Lake	California	5c Northern Sierra Upper Montane Forests	5 Sierra Nevada	6.2 WESTERN CORDILLERA	6 NORTHWESTERN FORESTED MOUNTAINS	2131.45	meters	Sierra Nevada	Sierra Nevada	39.3755	-120.522	c(-120.522183161511, 39.375530782372)	-1.29119	-1.86306	-1.64836	-0.918859	-0.710826	0.00123745	0.00478561	0.00467767	0.00431232	0.00420799	1.15896	2228.03	2567.35	2700.4	2887.98	108.55	213.9	258.25	338.933	5.25979	-3.85	16.685	7.40553	142.687	6.41667	-2.85	18.05	7.86087	122.507	6.9	-2.25	18.5	7.86006	114.477	7.53889
8063043	NA	NA	California	5c Northern Sierra Upper Montane Forests	5 Sierra Nevada	6.2 WESTERN CORDILLERA	6 NORTHWESTERN FORESTED MOUNTAINS	2114.8	meters	Sierra Nevada	Sierra Nevada	39.366	-120.489	c(-120.489179717668, 39.3660443602055)	-1.28856	-1.84952	-1.66056	-0.904334	-0.707116	0.00124253	0.00480399	0.00470886	0.00433001	0.00423098	1.17165	2343.12	2686.55	2819.6	3015.57	140.223	253.9	307.25	390.933	5.71583	-3.3975	17.1775	7.42233	131.324	6.85833	-2.35	18.55	7.8751	114.825	7.34167	-1.75	19	7.87445	107.724	7.98056
8063045	NA	NA	California	5c Northern Sierra Upper Montane Forests	5 Sierra Nevada	6.2 WESTERN CORDILLERA	6 NORTHWESTERN FORESTED MOUNTAINS	2164.7	meters	Sierra Nevada	Sierra Nevada	39.3627	-120.48	c(-120.479992252287, 39.3627225962001)	-1.28985	-1.85608	-1.65464	-0.911382	-0.708677	0.00124002	0.00479507	0.00469372	0.00432143	0.0042197	1.1654	2286.49	2628.45	2761.5	2952.5	126.333	232.4	282.75	365.433	5.48938	-3.63	16.9725	7.43039	137.016	6.64167	-2.55	18.25	7.87175	118.521	7.125	-1.95	18.7	7.87112	110.983	7.76389
8063053	235451	Lake Sterling	California	5c Northern Sierra Upper Montane Forests	5 Sierra Nevada	6.2 WESTERN CORDILLERA	6 NORTHWESTERN FORESTED MOUNTAINS	2130.8	meters	Sierra Nevada	Sierra Nevada	39.3556	-120.489	c(-120.488531869184, 39.355617474988)	-1.28897	-1.85171	-1.65859	-0.906679	-0.707765	0.00124174	0.00480102	0.00470382	0.00432716	0.0042273	1.16967	2324.09	2668.25	2801.3	2995.3	134.893	244.7	296.55	379.733	5.64396	-3.455	17.09	7.41485	132.928	6.78333	-2.45	18.45	7.86411	115.933	7.26667	-1.85	18.9	7.86328	108.692	7.90556
8063055	NA	NA	California	5c Northern Sierra Upper Montane Forests	5 Sierra Nevada	6.2 WESTERN CORDILLERA	6 NORTHWESTERN FORESTED MOUNTAINS	1656.4	meters	Sierra Nevada	Sierra Nevada	39.3589	-120.577	c(-120.576733764948, 39.3588884721809)	-1.27362	-1.76719	-1.73473	-0.815807	-0.68615	0.00127142	0.00491563	0.00489839	0.00443785	0.00437196	1.24379	3179.39	3563.1	3742.28	3975.8	379.923	583.3	641.2	729.5	8.57979	-0.42	19.85	7.32315	85.7972	9.70833	0.55	21.25	7.78302	80.1684	10.2	1.15	21.7	7.79282	76.5735	10.8417
8063059	259664	Eagle Lakes	California	5c Northern Sierra Upper Montane Forests	5 Sierra Nevada	6.2 WESTERN CORDILLERA	6 NORTHWESTERN FORESTED MOUNTAINS	1652.41	meters	Sierra Nevada	Sierra Nevada	39.355	-120.576	c(-120.57622236396, 39.354983788433)	-1.273	-1.76357	-1.73798	-0.81193	-0.684785	0.00127261	0.00492053	0.00490671	0.00444258	0.00437789	1.24678	3222.3	3605.8	3786.43	4020.43	392.985	598.5	656.4	746.767	8.70896	-0.285	19.955	7.31521	84.4212	9.825	0.65	21.35	7.79395	79.3278	10.3208	1.25	21.8	7.80084	75.7551	10.9639
8063067	236898	Upper Lola Montez Lake	California	5c Northern Sierra Upper Montane Forests	5 Sierra Nevada	6.2 WESTERN CORDILLERA	6 NORTHWESTERN FORESTED MOUNTAINS	2303.4	meters	Sierra Nevada	Sierra Nevada	39.3509	-120.431	c(-120.431076357721, 39.3508956086945)	-1.29344	-1.87383	-1.63867	-0.93043	-0.713885	0.00123315	0.00477103	0.00465291	0.00429822	0.00418971	1.14819	2140.74	2474.4	2602.03	2784.07	95.4775	198.4	235.25	311.433	4.88333	-4.2425	16.45	7.46498	155.264	6.04167	-3.15	17.75	7.90034	130.764	6.525	-2.55	18.2	7.89925	121.73	7.16389
8063069	NA	NA	California	5c Northern Sierra Upper Montane Forests	5 Sierra Nevada	6.2 WESTERN CORDILLERA	6 NORTHWESTERN FORESTED MOUNTAINS	1660.11	meters	Sierra Nevada	Sierra Nevada	39.3533	-120.578	c(-120.577568354091, 39.3533373491533)	-1.273	-1.76357	-1.73798	-0.81193	-0.684785	0.00127261	0.00492053	0.00490671	0.00444258	0.00437789	1.24678	3222.3	3605.8	3786.43	4020.43	392.985	598.5	656.4	746.767	8.70896	-0.285	19.955	7.31521	84.4212	9.825	0.65	21.35	7.79395	79.3278	10.3208	1.25	21.8	7.80084	75.7551	10.9639
8063071	227777	Lower Lola Montez Lake	California	5c Northern Sierra Upper Montane Forests	5 Sierra Nevada	6.2 WESTERN CORDILLERA	6 NORTHWESTERN FORESTED MOUNTAINS	2176	meters	Sierra Nevada	Sierra Nevada	39.3488	-120.424	c(-120.424298601159, 39.3488090786047)	-1.2882	-1.84749	-1.66241	-0.902132	-0.707064	0.00124332	0.00480679	0.00471359	0.00433269	0.00423471	1.17358	2361.09	2704.95	2838	3033.97	150.66	266.2	319.55	403.233	5.78646	-3.3125	17.345	7.45581	130.263	6.91667	-2.25	18.65	7.89952	114.21	7.4	-1.65	19.1	7.89843	107.194	8.03889
8063075	260445	Fuller Lake	California	5d Northern Sierra Mid-Montane Forests	5 Sierra Nevada	6.2 WESTERN CORDILLERA	6 NORTHWESTERN FORESTED MOUNTAINS	1629.44	meters	Sierra Nevada	Sierra Nevada	39.3485	-120.652	c(-120.651707893344, 39.3484725364881)	-1.27331	-1.76558	-1.73617	-0.814098	-0.685435	0.00127201	0.00491782	0.00490209	0.00443993	0.00437453	1.24526	3198.49	3578.1	3755.62	3992.67	373.45	577.1	635	725.333	8.64313	-0.2975	19.75	7.23237	84.1088	9.75	0.65	21.15	7.72022	79.1818	10.2375	1.25	21.6	7.72823	75.6572	10.8889
8063077	NA	NA	California	5c Northern Sierra Upper Montane Forests	5 Sierra Nevada	6.2 WESTERN CORDILLERA	6 NORTHWESTERN FORESTED MOUNTAINS	1677.51	meters	Sierra Nevada	Sierra Nevada	39.349	-120.578	c(-120.578052456996, 39.3489865485686)	-1.27234	-1.75975	-1.74142	-0.807826	-0.683547	0.00127386	0.00492569	0.0049155	0.00444758	0.00438428	1.24991	3268.12	3657.6	3838.12	4072.1	406.818	613.7	671.6	764.033	8.84542	-0.14	20.085	7.30789	83.0258	9.96667	0.85	21.45	7.7743	78.003	10.4625	1.45	21.9	7.78134	74.5379	11.1056
8063079	NA	NA	California	5d Northern Sierra Mid-Montane Forests	5 Sierra Nevada	6.2 WESTERN CORDILLERA	6 NORTHWESTERN FORESTED MOUNTAINS	998.02	meters	Sierra Nevada	Sierra Nevada	39.3486	-120.697	c(-120.697372841301, 39.3485858405484)	-1.2569	-1.6707	-1.82155	-0.712395	-0.651628	0.00130372	0.00504632	0.00512028	0.00456383	0.00453115	1.32445	4546.16	4938.4	5115.62	5352.57	845.82	1090.5	1187.15	1320.37	12.4067	3.4425	23.4875	7.23325	58.476	13.4667	4.35	24.85	7.70901	57.2451	13.9583	4.95	25.3	7.71826	55.3614	14.6111
8063081	NA	NA	California	5c Northern Sierra Upper Montane Forests	5 Sierra Nevada	6.2 WESTERN CORDILLERA	6 NORTHWESTERN FORESTED MOUNTAINS	2189.89	meters	Sierra Nevada	Sierra Nevada	39.3365	-120.348	c(-120.348213271418, 39.3365037191915)	-1.28971	-1.85516	-1.65555	-0.910294	-0.710403	0.0012405	0.00479646	0.00469605	0.00432275	0.00422241	1.16648	2295.09	2640.75	2773.8	2962.93	141.035	253.9	304.25	386.933	5.52854	-3.57	17.2	7.49998	137.27	6.68333	-2.45	18.45	7.94359	118.857	7.16667	-1.85	18.9	7.94208	111.328	7.8
8063093	256256	Lake Angela	California	5c Northern Sierra Upper Montane Forests	5 Sierra Nevada	6.2 WESTERN CORDILLERA	6 NORTHWESTERN FORESTED MOUNTAINS	2191.44	meters	Sierra Nevada	Sierra Nevada	39.324	-120.326	c(-120.32618651322, 39.3240150323032)	-1.28864	-1.84986	-1.66032	-0.904615	-0.708941	0.00124259	0.00480366	0.00470825	0.00432967	0.0042314	1.1717	2340.76	2686.65	2819.7	3012.77	154.088	272.3	324.15	407.333	5.7175	-3.3425	17.4025	7.49399	132.526	6.85833	-2.25	18.65	7.93834	115.747	7.34167	-1.65	19.1	7.93666	108.576	7.975
8063097	268671	Lake Van Norden	California	5c Northern Sierra Upper Montane Forests	5 Sierra Nevada	6.2 WESTERN CORDILLERA	6 NORTHWESTERN FORESTED MOUNTAINS	2063.54	meters	Sierra Nevada	Sierra Nevada	39.3157	-120.368	c(-120.368338364221, 39.3156508693059)	-1.28497	-1.83106	-1.67725	-0.884456	-0.703992	0.00124963	0.00482913	0.0047515	0.00435423	0.00426348	1.18931	2509.72	2863.85	2997.6	3208.85	195.84	336.4	391.25	475.433	6.37292	-2.66	17.97	7.45342	117.993	7.51667	-1.55	19.25	7.89077	104.977	8	-0.95	19.7	7.88967	98.9831	8.63333
8063101	258358	Chubb Lake	California	5c Northern Sierra Upper Montane Forests	5 Sierra Nevada	6.2 WESTERN CORDILLERA	6 NORTHWESTERN FORESTED MOUNTAINS	1639.51	meters	Sierra Nevada	Sierra Nevada	39.3243	-120.615	c(-120.614755381338, 39.3242675316002)	-1.2734	-1.76618	-1.73562	-0.814749	-0.68542	0.00127178	0.00491697	0.00490067	0.00443914	0.00437341	1.24473	3191.11	3575.2	3752.72	3988.77	374.163	577.1	635	725.333	8.62021	-0.3325	19.7725	7.25606	84.6117	9.74167	0.65	21.15	7.72675	79.3165	10.2292	1.25	21.6	7.73796	75.813	10.8778
8063103	226572	Kilborn Lake	California	5c Northern Sierra Upper Montane Forests	5 Sierra Nevada	6.2 WESTERN CORDILLERA	6 NORTHWESTERN FORESTED MOUNTAINS	2040.3	meters	Sierra Nevada	Sierra Nevada	39.3177	-120.416	c(-120.415580698225, 39.3177057804728)	-1.28362	-1.82385	-1.68371	-0.876735	-0.701912	0.00125217	0.00483885	0.00476802	0.00436363	0.00427568	1.19568	2577.43	2934.05	3072.78	3291.27	210.73	363.8	418.65	502.833	6.61688	-2.4325	18.145	7.43235	113.263	7.76667	-1.35	19.45	7.87491	101.394	8.25	-0.75	19.9	7.87382	95.7697	8.88889
8063105	268508	Tuttle Lake	California	5c Northern Sierra Upper Montane Forests	5 Sierra Nevada	6.2 WESTERN CORDILLERA	6 NORTHWESTERN FORESTED MOUNTAINS	2030.31	meters	Sierra Nevada	Sierra Nevada	39.3189	-120.526	c(-120.526344565, 39.3188745199703)	-1.28453	-1.82935	-1.67872	-0.882675	-0.702159	0.00125027	0.00483132	0.00475527	0.0043564	0.00426564	1.191	2525.09	2882.05	3018.6	3232.75	182.37	324	378.85	463.033	6.4375	-2.5875	17.7525	7.34356	115.112	7.58333	-1.55	19.05	7.79339	102.77	8.06667	-0.95	19.5	7.79291	96.9547	8.70556
8063109	263250	Lake Mary	California	5c Northern Sierra Upper Montane Forests	5 Sierra Nevada	6.2 WESTERN CORDILLERA	6 NORTHWESTERN FORESTED MOUNTAINS	2140.64	meters	Sierra Nevada	Sierra Nevada	39.3119	-120.33	c(-120.32971881082, 39.3118570543511)	-1.28734	-1.8433	-1.66623	-0.89759	-0.707091	0.00124511	0.00481256	0.00472333	0.00433823	0.00424249	1.17797	2398.45	2744.65	2877.7	3076.15	169.37	290.7	345.55	429.733	5.94792	-3.0925	17.6225	7.48295	127.088	7.08333	-1.95	18.85	7.91297	111.713	7.56667	-1.35	19.3	7.91112	104.982	8.2
8063111	NA	NA	California	5c Northern Sierra Upper Montane Forests	5 Sierra Nevada	6.2 WESTERN CORDILLERA	6 NORTHWESTERN FORESTED MOUNTAINS	1838.3	meters	Sierra Nevada	Sierra Nevada	39.316	-120.452	c(-120.45221273537, 39.3160370918098)	-1.2788	-1.79734	-1.70755	-0.848248	-0.694731	0.00126144	0.00487479	0.00482895	0.00439833	0.00432081	1.21886	2843.6	3194.4	3363.32	3593.43	285.325	464.4	519.25	603.433	7.53542	-1.4925	18.945	7.38796	98.6909	8.65833	-0.45	20.25	7.83714	90.5156	9.14167	0.15	20.7	7.83637	85.9622	9.78056
8063113	226570	Kidd Lake	California	5c Northern Sierra Upper Montane Forests	5 Sierra Nevada	6.2 WESTERN CORDILLERA	6 NORTHWESTERN FORESTED MOUNTAINS	2021.4	meters	Sierra Nevada	Sierra Nevada	39.3098	-120.428	c(-120.427637181641, 39.3098352785883)	-1.2833	-1.82222	-1.68517	-0.874987	-0.70122	0.00125277	0.00484106	0.00477176	0.00436576	0.00427833	1.19719	2593.04	2949.25	3089.53	3308.53	212.795	366.8	421.65	505.833	6.67521	-2.36	18.155	7.41448	111.989	7.81667	-1.35	19.45	7.85752	100.523	8.3	-0.75	19.9	7.85642	94.9785	8.93889
8063115	NA	NA	California	5c Northern Sierra Upper Montane Forests	5 Sierra Nevada	6.2 WESTERN CORDILLERA	6 NORTHWESTERN FORESTED MOUNTAINS	2030.3	meters	Sierra Nevada	Sierra Nevada	39.3105	-120.42	c(-120.420426326627, 39.3104793586445)	-1.28414	-1.82681	-1.68104	-0.879932	-0.702263	0.00125113	0.00483483	0.00476118	0.00435974	0.00427038	1.1931	2549.18	2903.55	3040.1	3256.32	201.043	348.6	403.45	487.633	6.5175	-2.5225	18.025	7.41907	114.807	7.65833	-1.45	19.35	7.86597	102.711	8.14167	-0.85	19.8	7.86474	96.9412	8.78056
8063121	NA	NA	California	5c Northern Sierra Upper Montane Forests	5 Sierra Nevada	6.2 WESTERN CORDILLERA	6 NORTHWESTERN FORESTED MOUNTAINS	1847.51	meters	Sierra Nevada	Sierra Nevada	39.3092	-120.566	c(-120.566124596875, 39.3091521756742)	-1.27786	-1.79239	-1.71199	-0.842933	-0.693162	0.00126317	0.00488145	0.00484028	0.00440481	0.00432915	1.22322	2896.01	3250.65	3426.35	3660.78	288.113	473.4	529.75	615.467	7.71354	-1.27	18.9525	7.29988	95.2384	8.83333	-0.25	20.25	7.75978	87.8466	9.325	0.35	20.7	7.76063	83.4555	9.97222
14996967	NA	NA	California	5h Central Sierra Lower Montane Forests	5 Sierra Nevada	6.2 WESTERN CORDILLERA	6 NORTHWESTERN FORESTED MOUNTAINS	567.45	meters	Sierra Nevada	Sierra Nevada	38.9182	-120.94	c(-120.939985015176, 38.9182318346284)	-1.24637	-1.61649	-1.87024	-0.654425	-0.629026	0.00132375	0.00511954	0.0052447	0.00463444	0.00461873	1.37464	5554.32	5940.3	6091.48	6315.9	1214.67	1492.1	1581	1727.7	15.1735	6.495	25.115	6.67548	44.0714	16.2083	7.55	26.45	7.08808	43.7311	16.6333	8	26.9	7.09775	42.6982	17.2528
120053475	265517	Rockbound Lake	California	5b Northern Sierra Subalpine Forests	5 Sierra Nevada	6.2 WESTERN CORDILLERA	6 NORTHWESTERN FORESTED MOUNTAINS	1990.11	meters	Sierra Nevada	Sierra Nevada	38.997	-120.239	c(-120.2387942551, 38.9969849583788)	-1.28187	-1.81583	-1.69099	-0.868076	-0.701553	0.00125592	0.00484996	0.00478661	0.00437418	0.00429024	1.20485	2656.13	2984.4	3138.22	3359.37	227.138	372.9	427.75	511.933	6.97375	-1.77	18.2925	7.26999	105.004	8.04167	-0.65	19.45	7.69716	95.716	8.50417	-0.1	19.9	7.70656	90.8838	9.125
14996913	260334	Francis Lake	California	5c Northern Sierra Upper Montane Forests	5 Sierra Nevada	6.2 WESTERN CORDILLERA	6 NORTHWESTERN FORESTED MOUNTAINS	1912.4	meters	Sierra Nevada	Sierra Nevada	38.9922	-120.34	c(-120.339768216182, 38.9922447798281)	-1.28225	-1.81839	-1.68868	-0.870836	-0.702191	0.00125516	0.00484648	0.00478071	0.00437082	0.00428586	1.20296	2630.97	2959.8	3110.53	3332.7	208.92	351.5	406.35	490.533	6.89938	-1.805	18.0725	7.17976	104.841	7.96667	-0.75	19.25	7.61838	95.6282	8.425	-0.15	19.7	7.63312	90.8602	9.05
14996915	231998	Rubicon Reservoir	California	5b Northern Sierra Subalpine Forests	5 Sierra Nevada	6.2 WESTERN CORDILLERA	6 NORTHWESTERN FORESTED MOUNTAINS	1990.11	meters	Sierra Nevada	Sierra Nevada	38.9846	-120.221	c(-120.220707996821, 38.9846384865439)	-1.28167	-1.81466	-1.69205	-0.866807	-0.701222	0.0012563	0.00485156	0.00478933	0.00437573	0.00429224	1.2058	2667.77	2999.5	3151.82	3372.47	231.425	382	436.85	521.033	7.01125	-1.735	18.325	7.27841	104.552	8.08333	-0.65	19.55	7.71826	95.4836	8.54167	-0.1	20	7.73003	90.7518	9.16111
14996917	NA	NA	California	5h Central Sierra Lower Montane Forests	5 Sierra Nevada	6.2 WESTERN CORDILLERA	6 NORTHWESTERN FORESTED MOUNTAINS	579.9	meters	Sierra Nevada	Sierra Nevada	38.9972	-120.976	c(-120.976433863543, 38.9971866102577)	-1.2466	-1.61765	-1.8692	-0.655657	-0.629635	0.00132329	0.00511796	0.00524203	0.00463294	0.00461695	1.37351	5530.29	5922	6076.18	6301.6	1208.48	1492	1582.45	1728.67	15.1075	6.3975	25.13	6.7168	44.5364	16.1583	7.45	26.45	7.14251	44.2032	16.5917	7.9	26.9	7.16089	43.1861	17.2139
14996921	274834	Gerle Creek Divide Reservoir	California	5g Central Sierra Mid-Montane Forests	5 Sierra Nevada	6.2 WESTERN CORDILLERA	6 NORTHWESTERN FORESTED MOUNTAINS	1591.13	meters	Sierra Nevada	Sierra Nevada	38.9692	-120.393	c(-120.393440670892, 38.9692117288969)	-1.2698	-1.74418	-1.75556	-0.791074	-0.67966	0.00127919	0.00494708	0.00495162	0.00446798	0.00441079	1.263	3464.5	3840.6	4007.18	4235.63	451	644.2	697.55	796.7	9.42729	0.7475	20.4325	7.10565	75.7217	10.4667	1.75	21.65	7.55463	72.178	10.925	2.35	22.1	7.56637	69.375	11.5528
14996925	NA	NA	California	5b Northern Sierra Subalpine Forests	5 Sierra Nevada	6.2 WESTERN CORDILLERA	6 NORTHWESTERN FORESTED MOUNTAINS	2496.38	meters	Sierra Nevada	Sierra Nevada	38.9584	-120.158	c(-120.157753877246, 38.9584417000118)	-1.3014	-1.91349	-1.60298	-0.973011	-0.72507	0.00121826	0.00471738	0.00456171	0.00424635	0.00412238	1.11076	1848.36	2152.6	2269.45	2430.95	43.71	117.8	145.7	203.9	3.64563	-5.3	15.2425	7.43252	209.805	4.75833	-4.15	16.45	7.86147	165.215	5.22083	-3.6	16.9	7.88521	152.188	5.84167
14996929	225291	Highland Lake	California	5b Northern Sierra Subalpine Forests	5 Sierra Nevada	6.2 WESTERN CORDILLERA	6 NORTHWESTERN FORESTED MOUNTAINS	2381.77	meters	Sierra Nevada	Sierra Nevada	38.9569	-120.242	c(-120.241586647446, 38.9568842260103)	-1.3017	-1.91725	-1.5996	-0.977056	-0.726152	0.0012177	0.00471231	0.00455307	0.00424142	0.004116	1.10934	1822.78	2122.1	2237.35	2398.35	36.5025	105.4	131.75	186.433	3.60063	-5.2225	15.03	7.32175	209.309	4.7	-4.05	16.25	7.73487	164.572	5.15417	-3.5	16.7	7.76116	151.713	5.77222
14996931	225647	Horseshoe Lake	California	5b Northern Sierra Subalpine Forests	5 Sierra Nevada	6.2 WESTERN CORDILLERA	6 NORTHWESTERN FORESTED MOUNTAINS	2294.91	meters	Sierra Nevada	Sierra Nevada	38.9542	-120.222	c(-120.221641696019, 38.9541508007565)	-1.29323	-1.87632	-1.63651	-0.933051	-0.715668	0.00123402	0.00476788	0.0046474	0.00429503	0.004186	1.15012	2122	2443.8	2566.78	2742.4	90.8275	186	222.85	296.033	4.94958	-3.865	16.34	7.3114	149.823	6.025	-2.75	17.55	7.728	128.266	6.48333	-2.2	18	7.74902	120.1	7.1
14996941	NA	NA	California	5h Central Sierra Lower Montane Forests	5 Sierra Nevada	6.2 WESTERN CORDILLERA	6 NORTHWESTERN FORESTED MOUNTAINS	1056.21	meters	Sierra Nevada	Sierra Nevada	38.9571	-120.72	c(-120.719846620789, 38.9570650961801)	-1.25629	-1.66762	-1.82431	-0.709161	-0.648735	0.00130481	0.00505045	0.00512731	0.00456777	0.00453516	1.32722	4597.04	4992.7	5151.38	5383.33	806.255	1056.8	1142.7	1275.4	12.5498	3.8775	22.975	6.85537	54.7713	13.6167	4.85	24.35	7.33576	53.8734	14.0583	5.4	24.75	7.33564	52.2316	14.6972
14996947	228314	McConnell Lake	California	5b Northern Sierra Subalpine Forests	5 Sierra Nevada	6.2 WESTERN CORDILLERA	6 NORTHWESTERN FORESTED MOUNTAINS	2384.82	meters	Sierra Nevada	Sierra Nevada	38.9438	-120.226	c(-120.226472636207, 38.943838885738)	-1.29895	-1.90425	-1.61133	-0.963067	-0.723079	0.001223	0.00472995	0.00458305	0.00425847	0.00413839	1.1226	1912.89	2224.2	2340.2	2505.58	50.7625	130.2	156.55	215.233	4.025	-4.8	15.435	7.31621	185.827	5.125	-3.65	16.65	7.728	150.79	5.57917	-3.1	17.1	7.75396	139.87	6.19722
14996953	228623	Middle Velma Lake	California	5b Northern Sierra Subalpine Forests	5 Sierra Nevada	6.2 WESTERN CORDILLERA	6 NORTHWESTERN FORESTED MOUNTAINS	2405.85	meters	Sierra Nevada	Sierra Nevada	38.9366	-120.15	c(-120.15017081017, 38.9365737129779)	-1.29695	-1.893	-1.62148	-0.950972	-0.719728	0.00122687	0.00474522	0.00460898	0.0042732	0.00415737	1.13226	1994.46	2312.7	2430.3	2597.25	68.8975	158.1	189	254.167	4.34292	-4.57	15.8725	7.39938	173.639	5.43333	-3.45	17.05	7.83638	144.228	5.89583	-2.9	17.5	7.86006	134.109	6.51111
14996955	227017	Leland Lakes	California	5b Northern Sierra Subalpine Forests	5 Sierra Nevada	6.2 WESTERN CORDILLERA	6 NORTHWESTERN FORESTED MOUNTAINS	2477.18	meters	Sierra Nevada	Sierra Nevada	38.9357	-120.218	c(-120.218477041801, 38.9357401303944)	-1.30011	-1.90957	-1.60652	-0.968826	-0.723817	0.00122075	0.00472272	0.00457074	0.00425145	0.00412889	1.11698	1875.4	2178.5	2293	2456.82	44.7175	120.9	147.25	203.933	3.84354	-4.995	15.27	7.32814	195.413	4.93333	-3.85	16.45	7.7409	156.91	5.3875	-3.3	16.9	7.75787	145.001	6.00556
14996959	NA	NA	California	5b Northern Sierra Subalpine Forests	5 Sierra Nevada	6.2 WESTERN CORDILLERA	6 NORTHWESTERN FORESTED MOUNTAINS	2491.5	meters	Sierra Nevada	Sierra Nevada	38.9326	-120.218	c(-120.218076213807, 38.9325594412308)	-1.30725	-1.94194	-1.5774	-1.00356	-0.733353	0.00120703	0.00467888	0.00449635	0.00420914	0.00407427	1.08267	1663.67	1958.4	2058.65	2210.5	16.0425	55.8	82.15	128.833	2.78542	-6.0675	14.2525	7.34751	278.48	3.89167	-4.95	15.45	7.76079	199.421	4.34583	-4.35	15.9	7.77792	180.909	4.96389
8029146	262736	Little Summit Lake	California	5d Northern Sierra Mid-Montane Forests	5 Sierra Nevada	6.2 WESTERN CORDILLERA	6 NORTHWESTERN FORESTED MOUNTAINS	1774.98	meters	Sierra Nevada	Sierra Nevada	39.9382	-120.647	c(-120.646982155572, 39.9381773727641)	-1.28162	-1.8019	-1.70323	-0.853493	-0.68414	0.00125529	0.00486813	0.00481792	0.00439194	0.00430615	1.20386	2793.43	3157.65	3290.75	3481.3	324.308	513.4	569.8	650.4	6.93813	-3.9425	19.4525	8.33379	121.364	8.1	-3.05	20.95	8.79364	108.564	8.58333	-2.4	21.4	8.79635	102.806	9.20556
8038617	259098	Lake Davis	California	5f Northeastern Sierra Mixed Conifer-Pine Forests	5 Sierra Nevada	6.2 WESTERN CORDILLERA	6 NORTHWESTERN FORESTED MOUNTAINS	1761.19	meters	Sierra Nevada	Sierra Nevada	39.9146	-120.513	c(-120.512778666836, 39.9145580290649)	-1.27913	-1.78868	-1.71512	-0.83936	-0.679941	0.00126019	0.00488608	0.00484829	0.00440916	0.00432819	1.21605	2933.86	3285.95	3421	3619.8	378.443	574.4	629.25	710.367	7.42417	-3.5325	20.0025	8.37433	113.87	8.54167	-2.65	21.45	8.84415	103.541	9.025	-2	21.9	8.83602	98.1925	9.65278
8038625	NA	NA	California	5f Northeastern Sierra Mixed Conifer-Pine Forests	5 Sierra Nevada	6.2 WESTERN CORDILLERA	6 NORTHWESTERN FORESTED MOUNTAINS	1484.16	meters	Sierra Nevada	Sierra Nevada	39.8099	-120.502	c(-120.501932146618, 39.809878224529)	-1.27053	-1.74493	-1.75454	-0.792313	-0.669934	0.00127703	0.00494548	0.00494903	0.00446647	0.00440372	1.258	3451.14	3800.25	3966.4	4191.62	561.258	769.7	827.6	929.4	9.20542	-1.435	21.5725	8.21041	89.7473	10.3	-0.65	23.05	8.67006	84.1754	10.7833	2.84217e-14	23.5	8.67537	80.6114	11.4111
8038631	263109	Madora Lake	California	5d Northern Sierra Mid-Montane Forests	5 Sierra Nevada	6.2 WESTERN CORDILLERA	6 NORTHWESTERN FORESTED MOUNTAINS	1506.82	meters	Sierra Nevada	Sierra Nevada	39.7828	-120.672	c(-120.672213986633, 39.7827533933367)	-1.27192	-1.75418	-1.74624	-0.802176	-0.674543	0.00127437	0.00493298	0.00492782	0.00445446	0.00438925	1.25133	3334.85	3687.15	3857.95	4086.72	496.36	702.5	760.4	859.033	8.90958	-1.285	20.98	7.97186	89.9935	10	-0.55	22.45	8.44786	84.4786	10.4917	0.1	22.9	8.45425	80.7551	11.1278
8038641	NA	NA	California	5f Northeastern Sierra Mixed Conifer-Pine Forests	5 Sierra Nevada	6.2 WESTERN CORDILLERA	6 NORTHWESTERN FORESTED MOUNTAINS	1328.66	meters	Sierra Nevada	Sierra Nevada	39.7669	-120.615	c(-120.61527434028, 39.7669072167353)	-1.26568	-1.71929	-1.7777	-0.764661	-0.664504	0.00128651	0.00498032	0.00500822	0.00450016	0.0044483	1.28162	3796.3	4164.2	4342.88	4574.27	670.623	873.3	946.7	1067.03	10.2875	0.04	22.415	8.01627	78.2957	11.35	0.75	23.85	8.48035	74.7168	11.8417	1.4	24.3	8.48656	71.7885	12.4778
8038643	259978	Eureka Lake	California	5c Northern Sierra Upper Montane Forests	5 Sierra Nevada	6.2 WESTERN CORDILLERA	6 NORTHWESTERN FORESTED MOUNTAINS	1884.92	meters	Sierra Nevada	Sierra Nevada	39.7611	-120.713	c(-120.712708520964, 39.7610615104487)	-1.28375	-1.81792	-1.68885	-0.870637	-0.691914	0.00125142	0.00484654	0.00478116	0.00437106	0.00428086	1.19406	2632.91	2983.25	3117.85	3317.03	244.943	406.5	464.4	548.567	6.55604	-3.565	18.535	7.90906	121.817	7.66667	-2.85	19.95	8.3656	109.117	8.15833	-2.2	20.4	8.37191	102.987	8.79444
8038649	266329	Smith Lake	California	5c Northern Sierra Upper Montane Forests	5 Sierra Nevada	6.2 WESTERN CORDILLERA	6 NORTHWESTERN FORESTED MOUNTAINS	1854	meters	Sierra Nevada	Sierra Nevada	39.732	-120.673	c(-120.673418977742, 39.7320290863383)	-1.28447	-1.82208	-1.68512	-0.875094	-0.693519	0.0012501	0.00484094	0.00477162	0.00436563	0.00427404	1.19072	2592.84	2937.45	3072.05	3270.27	231.205	385.2	443.1	527.267	6.42813	-3.6175	18.3725	7.87146	123.681	7.525	-2.85	19.75	8.32282	110.602	8.01667	-2.2	20.2	8.32911	104.285	8.65556
8038653	260788	Grass Lake	California	5c Northern Sierra Upper Montane Forests	5 Sierra Nevada	6.2 WESTERN CORDILLERA	6 NORTHWESTERN FORESTED MOUNTAINS	1787.2	meters	Sierra Nevada	Sierra Nevada	39.7261	-120.698	c(-120.697746636148, 39.7261120087369)	-1.28068	-1.80265	-1.7026	-0.854252	-0.688028	0.00125742	0.00486729	0.0048163	0.00439102	0.00430694	1.20901	2786.4	3129.95	3272.25	3481.7	292.328	470.6	528.5	612.667	7.14	-2.8675	19.05	7.84968	110.827	8.23333	-2.15	20.45	8.31251	100.962	8.725	-1.5	20.9	8.31882	95.6443	9.36111
8038657	265504	Rock Lake	California	5c Northern Sierra Upper Montane Forests	5 Sierra Nevada	6.2 WESTERN CORDILLERA	6 NORTHWESTERN FORESTED MOUNTAINS	1922.1	meters	Sierra Nevada	Sierra Nevada	39.7151	-120.699	c(-120.698672570233, 39.7150801468039)	-1.28828	-1.84189	-1.66731	-0.896282	-0.700475	0.00124273	0.00481412	0.00472612	0.00433982	0.00424131	1.17232	2409.44	2754.05	2888.65	3076.72	170.44	296.7	354.6	438.767	5.74146	-4.2225	17.6075	7.81949	137.898	6.86667	-3.45	19.05	8.27404	120.496	7.35833	-2.8	19.5	8.28036	113.029	7.99722
8038661	261899	Jamison Lake	California	5c Northern Sierra Upper Montane Forests	5 Sierra Nevada	6.2 WESTERN CORDILLERA	6 NORTHWESTERN FORESTED MOUNTAINS	1910	meters	Sierra Nevada	Sierra Nevada	39.7093	-120.7	c(-120.699511452775, 39.7093282102399)	-1.28828	-1.84189	-1.66731	-0.896282	-0.700475	0.00124273	0.00481412	0.00472612	0.00433982	0.00424131	1.17232	2409.44	2754.05	2888.65	3076.72	170.44	296.7	354.6	438.767	5.74146	-4.2225	17.6075	7.81949	137.898	6.86667	-3.45	19.05	8.27404	120.496	7.35833	-2.8	19.5	8.28036	113.029	7.99722
8038663	268725	Wades Lake	California	5c Northern Sierra Upper Montane Forests	5 Sierra Nevada	6.2 WESTERN CORDILLERA	6 NORTHWESTERN FORESTED MOUNTAINS	1997.2	meters	Sierra Nevada	Sierra Nevada	39.7113	-120.712	c(-120.711704846006, 39.7113346093998)	-1.28889	-1.84513	-1.66439	-0.899763	-0.701344	0.00124154	0.00480972	0.00471865	0.00433558	0.0042358	1.16936	2380.66	2723.45	2858.05	3045.18	160.72	281.4	339.3	423.467	5.63375	-4.31	17.465	7.80257	140.294	6.75833	-3.55	18.85	8.26069	122.23	7.25	-2.9	19.3	8.26707	114.549	7.88889
8038671	266194	Silver Lake	California	5c Northern Sierra Upper Montane Forests	5 Sierra Nevada	6.2 WESTERN CORDILLERA	6 NORTHWESTERN FORESTED MOUNTAINS	2034.2	meters	Sierra Nevada	Sierra Nevada	39.6908	-120.679	c(-120.679496791874, 39.6907861778215)	-1.28955	-1.84892	-1.66098	-0.903834	-0.702708	0.0012403	0.0048046	0.00470994	0.00433062	0.00422953	1.16626	2347.43	2686.75	2819.85	3007.48	151.48	269.2	325.6	409.267	5.52125	-4.3475	17.345	7.77514	142.679	6.65	-3.65	18.75	8.24048	123.917	7.1375	-3	19.2	8.2423	116.018	7.77778
8038673	260651	Gold Lake	California	5c Northern Sierra Upper Montane Forests	5 Sierra Nevada	6.2 WESTERN CORDILLERA	6 NORTHWESTERN FORESTED MOUNTAINS	1954	meters	Sierra Nevada	Sierra Nevada	39.6778	-120.656	c(-120.656091069869, 39.6777616228425)	-1.28548	-1.82853	-1.67936	-0.881933	-0.697334	0.00124825	0.00483225	0.00475691	0.0043573	0.00426431	1.18605	2531.76	2885.35	3018.45	3216.23	206.998	357.6	414	497.667	6.25063	-3.6075	18.0775	7.77139	125.602	7.375	-2.85	19.45	8.23972	111.725	7.8625	-2.2	19.9	8.24159	105.224	8.50278
8038675	265599	Round Lake	California	5c Northern Sierra Upper Montane Forests	5 Sierra Nevada	6.2 WESTERN CORDILLERA	6 NORTHWESTERN FORESTED MOUNTAINS	2048.1	meters	Sierra Nevada	Sierra Nevada	39.6855	-120.679	c(-120.678821766893, 39.6855116597272)	-1.28955	-1.84892	-1.66098	-0.903834	-0.702708	0.0012403	0.0048046	0.00470994	0.00433062	0.00422953	1.16626	2347.43	2686.75	2819.85	3007.48	151.48	269.2	325.6	409.267	5.52125	-4.3475	17.345	7.77514	142.679	6.65	-3.65	18.75	8.24048	123.917	7.1375	-3	19.2	8.2423	116.018	7.77778
8038685	260708	Goose Lake	California	5c Northern Sierra Upper Montane Forests	5 Sierra Nevada	6.2 WESTERN CORDILLERA	6 NORTHWESTERN FORESTED MOUNTAINS	2023.1	meters	Sierra Nevada	Sierra Nevada	39.673	-120.637	c(-120.636760401898, 39.6729596228106)	-1.28806	-1.8416	-1.66759	-0.89597	-0.700816	0.00124326	0.00481455	0.00472682	0.0043402	0.00424201	1.17359	2412.14	2754.05	2887.15	3076.65	171.06	302.8	359.2	442.867	5.7875	-4.0625	17.62	7.77157	135.871	6.9	-3.35	19.05	8.2553	119.642	7.3875	-2.7	19.5	8.2571	112.258	8.02778
8063131	NA	NA	California	5c Northern Sierra Upper Montane Forests	5 Sierra Nevada	6.2 WESTERN CORDILLERA	6 NORTHWESTERN FORESTED MOUNTAINS	1921.31	meters	Sierra Nevada	Sierra Nevada	39.3052	-120.561	c(-120.561245645909, 39.3051643861506)	-1.28158	-1.8136	-1.69288	-0.865754	-0.698663	0.00125597	0.00485267	0.00479146	0.00437701	0.00429289	1.20525	2676.99	3027.1	3183.78	3411.87	221.623	385	441.35	527.067	6.99021	-1.9875	18.215	7.29531	105.18	8.11667	-0.95	19.55	7.76101	95.6182	8.60833	-0.35	20	7.76173	90.4599	9.25556
8063135	265699	S P Lakes	California	5c Northern Sierra Upper Montane Forests	5 Sierra Nevada	6.2 WESTERN CORDILLERA	6 NORTHWESTERN FORESTED MOUNTAINS	1920.9	meters	Sierra Nevada	Sierra Nevada	39.3033	-120.56	c(-120.560041975889, 39.3032873476102)	-1.28158	-1.8136	-1.69288	-0.865754	-0.698663	0.00125597	0.00485267	0.00479146	0.00437701	0.00429289	1.20525	2676.99	3027.1	3183.78	3411.87	221.623	385	441.35	527.067	6.99021	-1.9875	18.215	7.29531	105.18	8.11667	-0.95	19.55	7.76101	95.6182	8.60833	-0.35	20	7.76173	90.4599	9.25556
8063147	NA	NA	California	5d Northern Sierra Mid-Montane Forests	5 Sierra Nevada	6.2 WESTERN CORDILLERA	6 NORTHWESTERN FORESTED MOUNTAINS	1362.13	meters	Sierra Nevada	Sierra Nevada	39.2944	-120.825	c(-120.825107261683, 39.2943869590354)	-1.26317	-1.70595	-1.78983	-0.750178	-0.663806	0.00129152	0.00499853	0.0050392	0.0045178	0.00447277	1.29404	3988.45	4395.2	4569.98	4805.2	606.505	817.9	895.95	1024.03	10.8779	2.0575	21.61	7.03282	64.8732	11.9833	3.05	23.05	7.51838	62.7403	12.4667	3.65	23.5	7.52036	60.4139	13.1139
8063155	265944	Scotts Flat Reservoir	California	5d Northern Sierra Mid-Montane Forests	5 Sierra Nevada	6.2 WESTERN CORDILLERA	6 NORTHWESTERN FORESTED MOUNTAINS	936.26	meters	Sierra Nevada	Sierra Nevada	39.2773	-120.918	c(-120.91751612917, 39.2773190579786)	-1.25328	-1.65158	-1.83874	-0.691921	-0.643982	0.00131059	0.00507214	0.0051642	0.00458877	0.00456228	1.34168	4878.29	5285.4	5452.82	5686.67	941.883	1225.3	1315.85	1449.07	13.3194	4.4475	23.885	6.97635	52.5034	14.4167	5.35	25.35	7.47193	51.8284	14.8833	5.95	25.8	7.47404	50.2665	15.5278
8056621	NA	NA	California	5d Northern Sierra Mid-Montane Forests	5 Sierra Nevada	6.2 WESTERN CORDILLERA	6 NORTHWESTERN FORESTED MOUNTAINS	1362.05	meters	Sierra Nevada	Sierra Nevada	39.6194	-121.003	c(-121.003418866199, 39.6194447990825)	-1.26621	-1.72351	-1.77397	-0.769126	-0.667282	0.00128563	0.00497472	0.00499869	0.00449472	0.00444205	1.27934	3737.44	4114.7	4282.58	4511.33	554.628	759.9	824.1	942.367	10.1785	0.9	21.2575	7.31299	72.1458	11.2167	1.65	22.65	7.81122	69.6394	11.6792	2.25	23.15	7.82783	67.1235	12.3083
120053436	274655	Jackson Meadows Reservoir	California	5c Northern Sierra Upper Montane Forests	5 Sierra Nevada	6.2 WESTERN CORDILLERA	6 NORTHWESTERN FORESTED MOUNTAINS	1840.93	meters	Sierra Nevada	Sierra Nevada	39.4951	-120.545	c(-120.54476605656, 39.4950911100564)	-1.27942	-1.79954	-1.70556	-0.850668	-0.693936	0.00126024	0.00487177	0.00482384	0.00439539	0.00431622	1.21585	2819.93	3173.3	3329.88	3555.93	284.7	467.4	522.25	606.433	7.41292	-1.86	18.9475	7.49874	101.821	8.525	-1.05	20.35	7.97326	93.528	9.0125	-0.4	20.8	7.96695	88.6621	9.65278
8062941	258075	Catfish Lake	California	5c Northern Sierra Upper Montane Forests	5 Sierra Nevada	6.2 WESTERN CORDILLERA	6 NORTHWESTERN FORESTED MOUNTAINS	1970.13	meters	Sierra Nevada	Sierra Nevada	39.4703	-120.555	c(-120.554810787834, 39.4703212675887)	-1.28525	-1.8317	-1.6766	-0.885209	-0.702371	0.00124897	0.00482813	0.00474986	0.00435331	0.00426136	1.18771	2502.85	2857.75	2992.9	3201.38	184.755	327.1	381.95	466.133	6.31208	-2.9175	17.7925	7.46094	119.256	7.45	-2.05	19.15	7.91718	106.271	7.9375	-1.4	19.6	7.91093	100.047	8.58056
8062945	261883	Jackson Lake	California	5c Northern Sierra Upper Montane Forests	5 Sierra Nevada	6.2 WESTERN CORDILLERA	6 NORTHWESTERN FORESTED MOUNTAINS	2008.23	meters	Sierra Nevada	Sierra Nevada	39.4626	-120.562	c(-120.561729402011, 39.4626100339284)	-1.28592	-1.8355	-1.67318	-0.889286	-0.70324	0.00124763	0.00482298	0.00474111	0.00434834	0.00425482	1.18439	2467.81	2820.95	2956.25	3162.2	173.358	308.7	365.1	448.767	6.18688	-3.0175	17.645	7.44413	121.427	7.325	-2.15	18.95	7.88913	107.701	7.81667	-1.5	19.4	7.88921	101.329	8.45833
8062947	263408	McMurray Lake	California	5c Northern Sierra Upper Montane Forests	5 Sierra Nevada	6.2 WESTERN CORDILLERA	6 NORTHWESTERN FORESTED MOUNTAINS	1778.63	meters	Sierra Nevada	Sierra Nevada	39.4604	-120.649	c(-120.648626641965, 39.4603923572407)	-1.27912	-1.79876	-1.70628	-0.849779	-0.695045	0.00126084	0.00487285	0.00482569	0.00439647	0.00431836	1.21734	2828.34	3185.1	3347.82	3577.87	272.075	452.1	508.5	593.2	7.47313	-1.6425	18.78	7.35924	99.1221	8.59167	-0.85	20.15	7.83274	91.1667	9.07917	-0.2	20.6	7.8349	86.5436	9.725
8062949	257403	Bowman Lake	California	5c Northern Sierra Upper Montane Forests	5 Sierra Nevada	6.2 WESTERN CORDILLERA	6 NORTHWESTERN FORESTED MOUNTAINS	1695.13	meters	Sierra Nevada	Sierra Nevada	39.4524	-120.636	c(-120.636416584754, 39.4524298911349)	-1.27389	-1.76837	-1.73366	-0.817098	-0.686225	0.00127095	0.00491406	0.00489567	0.00443628	0.00436977	1.24259	3165.54	3538.5	3716.23	3951.27	378.925	580.2	636.6	723.367	8.52792	-0.5725	19.835	7.35821	86.7288	9.64167	0.25	21.25	7.82089	81.1155	10.1292	0.9	21.7	7.82315	77.4121	10.775
8062953	265875	Sawmill Lake	California	5c Northern Sierra Upper Montane Forests	5 Sierra Nevada	6.2 WESTERN CORDILLERA	6 NORTHWESTERN FORESTED MOUNTAINS	1788.13	meters	Sierra Nevada	Sierra Nevada	39.4417	-120.597	c(-120.597108840712, 39.4417309704288)	-1.27773	-1.79087	-1.71338	-0.841284	-0.692844	0.00126349	0.00488354	0.00484384	0.00440682	0.00433177	1.22398	2912.2	3271.95	3443.05	3673.85	302.13	488.7	545.1	628.767	7.74458	-1.37	19.1	7.38596	95.9452	8.86667	-0.55	20.45	7.84403	88.4665	9.35833	0.1	20.9	7.84398	84.0502	10
8062959	265507	Rock Lake	California	5c Northern Sierra Upper Montane Forests	5 Sierra Nevada	6.2 WESTERN CORDILLERA	6 NORTHWESTERN FORESTED MOUNTAINS	2046.33	meters	Sierra Nevada	Sierra Nevada	39.4313	-120.616	c(-120.616097092888, 39.4313364667078)	-1.28735	-1.84383	-1.66568	-0.898204	-0.706118	0.00124487	0.00481167	0.00472195	0.00433748	0.00424104	1.17748	2392.74	2747.65	2882.25	3084.6	145.523	269.1	325.5	410.2	5.92958	-3.165	17.2475	7.35519	125.319	7.06667	-2.35	18.65	7.84403	111	7.55833	-1.7	19.1	7.84398	104.22	8.20278
8062961	263040	Lower Rock Lake	California	5c Northern Sierra Upper Montane Forests	5 Sierra Nevada	6.2 WESTERN CORDILLERA	6 NORTHWESTERN FORESTED MOUNTAINS	2019.53	meters	Sierra Nevada	Sierra Nevada	39.4292	-120.622	c(-120.621647660382, 39.4291892659692)	-1.2868	-1.84103	-1.6682	-0.895237	-0.704811	0.00124594	0.00481548	0.00472837	0.00434109	0.00424544	1.18017	2417.8	2765.95	2899.05	3104.8	151.61	272.1	328.5	413.2	6.02917	-3.06	17.3325	7.34633	123.066	7.15833	-2.15	18.65	7.78932	108.815	7.64583	-1.5	19.1	7.79168	102.322	8.29167
8062963	260060	Faucherie Lake	California	5c Northern Sierra Upper Montane Forests	5 Sierra Nevada	6.2 WESTERN CORDILLERA	6 NORTHWESTERN FORESTED MOUNTAINS	1870.13	meters	Sierra Nevada	Sierra Nevada	39.4248	-120.569	c(-120.56948768064, 39.4248397773153)	-1.28102	-1.80952	-1.69657	-0.861367	-0.697189	0.00125711	0.00485823	0.00480089	0.00438235	0.00429961	1.20806	2717.5	3072.7	3226.28	3451.23	242.51	412.5	468.9	552.567	7.10063	-2.0075	18.4775	7.38645	104.76	8.225	-1.15	19.85	7.85506	95.5023	8.71667	-0.5	20.3	7.85491	90.4014	9.35833
8062965	260397	French Lake	California	5c Northern Sierra Upper Montane Forests	5 Sierra Nevada	6.2 WESTERN CORDILLERA	6 NORTHWESTERN FORESTED MOUNTAINS	2035.33	meters	Sierra Nevada	Sierra Nevada	39.4165	-120.535	c(-120.534501499186, 39.4164847590946)	-1.28619	-1.83737	-1.6715	-0.891287	-0.704101	0.00124711	0.00482045	0.00473682	0.00434591	0.00425184	1.18309	2450.93	2805.75	2938.8	3144.57	167.27	302.7	357.55	441.733	6.13813	-2.9925	17.5575	7.41289	121.911	7.275	-2.15	18.95	7.8904	108.459	7.7625	-1.5	19.4	7.88417	101.975	8.40556
8062967	268843	Weil Lake	California	5c Northern Sierra Upper Montane Forests	5 Sierra Nevada	6.2 WESTERN CORDILLERA	6 NORTHWESTERN FORESTED MOUNTAINS	1960.13	meters	Sierra Nevada	Sierra Nevada	39.4253	-120.548	c(-120.547700365236, 39.4253282435174)	-1.28538	-1.83294	-1.67547	-0.886575	-0.702276	0.0012487	0.00482645	0.00474697	0.00435165	0.00425897	1.18704	2491.44	2839.35	2973.1	3182.15	179.135	314.9	369.75	453.933	6.28688	-2.855	17.72	7.42082	119.094	7.4	-1.95	19.05	7.86806	106.325	7.8875	-1.3	19.5	7.86197	100.063	8.53056
8062971	266142	Shotgun Lake	California	5c Northern Sierra Upper Montane Forests	5 Sierra Nevada	6.2 WESTERN CORDILLERA	6 NORTHWESTERN FORESTED MOUNTAINS	1979.23	meters	Sierra Nevada	Sierra Nevada	39.4219	-120.605	c(-120.604561847937, 39.421902166076)	-1.28472	-1.82999	-1.67814	-0.883372	-0.702265	0.00124996	0.00483044	0.00475378	0.00435555	0.0042645	1.1902	2518.84	2872.85	3010.95	3224.55	180.578	320.9	377.3	462	6.40688	-2.6775	17.7275	7.35557	115.822	7.53333	-1.85	19.05	7.81675	103.762	8.025	-1.2	19.5	7.81701	97.775	8.66944
8062977	264637	Penner Lake	California	5c Northern Sierra Upper Montane Forests	5 Sierra Nevada	6.2 WESTERN CORDILLERA	6 NORTHWESTERN FORESTED MOUNTAINS	2102.73	meters	Sierra Nevada	Sierra Nevada	39.4192	-120.615	c(-120.615050028405, 39.4192284839872)	-1.28821	-1.84833	-1.66164	-0.903023	-0.707711	0.00124323	0.00480559	0.00471162	0.00433161	0.00423359	1.17338	2353.34	2704.75	2839.35	3039.73	134.948	247.7	304.1	388.8	5.77896	-3.3025	17.0775	7.34851	128.579	6.925	-2.45	18.45	7.81469	112.847	7.41667	-1.8	18.9	7.81494	105.835	8.06111
8062981	266913	Lindsey Lakes	California	5c Northern Sierra Upper Montane Forests	5 Sierra Nevada	6.2 WESTERN CORDILLERA	6 NORTHWESTERN FORESTED MOUNTAINS	1962.73	meters	Sierra Nevada	Sierra Nevada	39.4144	-120.631	c(-120.631051965313, 39.4143622046384)	-1.28482	-1.83081	-1.67741	-0.884229	-0.702895	0.00124975	0.00482932	0.00475191	0.0043545	0.00426339	1.18969	2511.2	2872.95	3009.5	3224.65	174.95	317.9	375.8	461	6.38729	-2.66	17.645	7.32082	115.659	7.54167	-1.75	19.05	7.78979	103.29	8.02917	-1.1	19.5	7.79526	97.4419	8.675
8062983	263542	Middle Lake	California	5c Northern Sierra Upper Montane Forests	5 Sierra Nevada	6.2 WESTERN CORDILLERA	6 NORTHWESTERN FORESTED MOUNTAINS	2001.23	meters	Sierra Nevada	Sierra Nevada	39.4126	-120.605	c(-120.604690540737, 39.4125740998815)	-1.28525	-1.83291	-1.67552	-0.886484	-0.703315	0.00124895	0.0048265	0.00474709	0.00435176	0.0042597	1.18768	2491.84	2848.45	2985.15	3196.25	172.645	308.7	365.1	449.8	6.31104	-2.76	17.62	7.34704	117.487	7.45	-1.85	18.95	7.7986	104.679	7.94167	-1.2	19.4	7.799	98.5811	8.58333
8062985	1663613	Lindsey Lakes	California	5c Northern Sierra Upper Montane Forests	5 Sierra Nevada	6.2 WESTERN CORDILLERA	6 NORTHWESTERN FORESTED MOUNTAINS	1901.73	meters	Sierra Nevada	Sierra Nevada	39.4128	-120.641	c(-120.640783636584, 39.4127668469397)	-1.28315	-1.82181	-1.68549	-0.874592	-0.700236	0.00125298	0.00484152	0.00477258	0.00436624	0.00427854	1.19775	2596.35	2952.35	3095.43	3317.4	197.875	351.4	409.3	494.5	6.69688	-2.345	17.935	7.31137	110.075	7.83333	-1.45	19.25	7.7764	99.2732	8.32083	-0.8	19.7	7.78193	93.8417	8.96667
8062987	NA	NA	California	5c Northern Sierra Upper Montane Forests	5 Sierra Nevada	6.2 WESTERN CORDILLERA	6 NORTHWESTERN FORESTED MOUNTAINS	2273.16	meters	Sierra Nevada	Sierra Nevada	39.4088	-120.415	c(-120.415314147996, 39.4088332223464)	-1.29625	-1.88656	-1.6272	-0.944115	-0.716907	0.00122778	0.00475376	0.0046236	0.00428155	0.0041678	1.13475	2041.92	2370.8	2492.22	2667.6	77.655	176.7	207.55	277.733	4.42667	-4.815	16.0825	7.52968	173.426	5.58333	-3.85	17.45	7.97329	142.805	6.07083	-3.2	17.9	7.96679	132.091	6.71111
8062989	NA	NA	California	5c Northern Sierra Upper Montane Forests	5 Sierra Nevada	6.2 WESTERN CORDILLERA	6 NORTHWESTERN FORESTED MOUNTAINS	2128.44	meters	Sierra Nevada	Sierra Nevada	39.4092	-120.557	c(-120.557262549549, 39.4092098843789)	-1.28908	-1.85239	-1.65796	-0.907408	-0.708097	0.0012415	0.00480006	0.00470222	0.00432627	0.00422625	1.1691	2317.95	2665.05	2799.65	2995.07	130.403	238.5	293.4	376.567	5.62292	-3.5025	17.02	7.39997	133.122	6.76667	-2.65	18.35	7.86012	116.159	7.25833	-2	18.8	7.86025	108.792	7.9
8062991	NA	NA	California	5c Northern Sierra Upper Montane Forests	5 Sierra Nevada	6.2 WESTERN CORDILLERA	6 NORTHWESTERN FORESTED MOUNTAINS	2018.83	meters	Sierra Nevada	Sierra Nevada	39.4081	-120.605	c(-120.604925179995, 39.4080607594111)	-1.2867	-1.84064	-1.66854	-0.894805	-0.704716	0.0012461	0.00481599	0.00472926	0.00434162	0.00424613	1.18058	2421.2	2772.05	2908.15	3111.9	152.078	275.2	333.1	417.3	6.04458	-3.02	17.3425	7.33908	122.627	7.175	-2.15	18.65	7.7978	108.68	7.67083	-1.5	19.1	7.80209	102.134	8.31111
8062993	NA	NA	California	5c Northern Sierra Upper Montane Forests	5 Sierra Nevada	6.2 WESTERN CORDILLERA	6 NORTHWESTERN FORESTED MOUNTAINS	2132.33	meters	Sierra Nevada	Sierra Nevada	39.4067	-120.558	c(-120.558274288328, 39.4066948101715)	-1.29153	-1.86495	-1.64664	-0.920901	-0.711266	0.00123676	0.00478303	0.00467328	0.00430983	0.00420473	1.15725	2212.34	2549.05	2683.65	2871.72	103.288	207.7	250.6	329.767	5.19958	-3.915	16.5925	7.39556	144.213	6.35	-3.05	17.95	7.84277	123.508	6.84167	-2.4	18.4	7.84294	115.23	7.48333
8062995	264510	Paradise Lake	California	5b Northern Sierra Subalpine Forests	5 Sierra Nevada	6.2 WESTERN CORDILLERA	6 NORTHWESTERN FORESTED MOUNTAINS	2356.8	meters	Sierra Nevada	Sierra Nevada	39.3996	-120.362	c(-120.361886888461, 39.3996459441448)	-1.29789	-1.89424	-1.62029	-0.952365	-0.718965	0.00122465	0.00474338	0.00460594	0.0042715	0.00415468	1.12691	1984.84	2306.8	2425.9	2596.45	69.75	164.3	192.15	258.333	4.16708	-5.0725	15.905	7.55665	185.43	5.31667	-4.05	17.25	7.99799	150.432	5.80417	-3.4	17.7	7.9914	138.672	6.43889
8062999	261829	Island Lake	California	5c Northern Sierra Upper Montane Forests	5 Sierra Nevada	6.2 WESTERN CORDILLERA	6 NORTHWESTERN FORESTED MOUNTAINS	2081.43	meters	Sierra Nevada	Sierra Nevada	39.3997	-120.62	c(-120.62043638753, 39.3996978048822)	-1.28905	-1.85314	-1.65729	-0.908203	-0.708624	0.00124156	0.00479905	0.00470051	0.0043253	0.00422518	1.16924	2311.59	2658.95	2793.5	2990.9	121.67	229.3	284.2	368.4	5.62833	-3.4075	16.8775	7.31583	131.539	6.775	-2.45	18.25	7.77433	114.75	7.2625	-1.85	18.7	7.78308	107.645	7.90556
8063005	223668	Fordyce Lake	California	5c Northern Sierra Upper Montane Forests	5 Sierra Nevada	6.2 WESTERN CORDILLERA	6 NORTHWESTERN FORESTED MOUNTAINS	1952.55	meters	Sierra Nevada	Sierra Nevada	39.3862	-120.48	c(-120.480407340684, 39.386234889774)	-1.28187	-1.81397	-1.69257	-0.86617	-0.698222	0.00125549	0.00485221	0.00479065	0.0043765	0.0042919	1.20401	2673.22	3022.65	3171	3395.25	235.648	400.3	455.15	539.333	6.94083	-2.185	18.4175	7.43575	107.927	8.06667	-1.25	19.75	7.88691	97.7716	8.55417	-0.6	20.2	7.88072	92.4315	9.19722
8063011	265598	Round Lake	California	5c Northern Sierra Upper Montane Forests	5 Sierra Nevada	6.2 WESTERN CORDILLERA	6 NORTHWESTERN FORESTED MOUNTAINS	2106.03	meters	Sierra Nevada	Sierra Nevada	39.3962	-120.614	c(-120.613732505942, 39.3961823736747)	-1.28951	-1.85546	-1.65519	-0.910708	-0.708926	0.00124066	0.00479589	0.00469513	0.00432225	0.00422104	1.167	2291.72	2634.45	2770.55	2966.5	116.885	220.1	273.5	357.2	5.54729	-3.4925	16.805	7.32071	133.601	6.69167	-2.55	18.15	7.75833	115.94	7.18333	-1.95	18.6	7.76797	108.639	7.825
8063015	259517	Downey Lake	California	5c Northern Sierra Upper Montane Forests	5 Sierra Nevada	6.2 WESTERN CORDILLERA	6 NORTHWESTERN FORESTED MOUNTAINS	2093.33	meters	Sierra Nevada	Sierra Nevada	39.3953	-120.597	c(-120.596595540432, 39.3952563320374)	-1.28818	-1.84831	-1.66166	-0.902981	-0.707754	0.00124326	0.00480562	0.00471168	0.00433166	0.00423368	1.17346	2353.52	2707.85	2843.95	3042.83	134.79	247.7	305.6	389.8	5.78208	-3.2725	17.07	7.34217	128.4	6.95	-2.25	18.45	7.7951	112.16	7.44167	-1.65	18.9	7.80505	105.334	8.08056
8063017	263574	Milk Lake	California	5c Northern Sierra Upper Montane Forests	5 Sierra Nevada	6.2 WESTERN CORDILLERA	6 NORTHWESTERN FORESTED MOUNTAINS	2133.83	meters	Sierra Nevada	Sierra Nevada	39.3951	-120.608	c(-120.608176276632, 39.3950850913191)	-1.29038	-1.85983	-1.65126	-0.915371	-0.710389	0.00123897	0.00478996	0.0046851	0.00431657	0.00421379	1.16277	2254.81	2600.95	2737.05	2928.07	108.543	213.9	264.3	346	5.39563	-3.66	16.67	7.33223	137.673	6.55833	-2.65	18.05	7.78781	118.747	7.05	-2.05	18.5	7.79772	111.137	7.68889
8063019	256493	Baltimore Lake	California	5c Northern Sierra Upper Montane Forests	5 Sierra Nevada	6.2 WESTERN CORDILLERA	6 NORTHWESTERN FORESTED MOUNTAINS	2190.83	meters	Sierra Nevada	Sierra Nevada	39.3918	-120.531	c(-120.531221773298, 39.3918449649684)	-1.29017	-1.85789	-1.65302	-0.913304	-0.709688	0.00123941	0.00479261	0.00468958	0.00431909	0.00421695	1.16386	2271.14	2616.25	2749.3	2941.3	119.603	226.3	276.65	359.333	5.43417	-3.685	16.86	7.4105	138.05	6.59167	-2.75	18.25	7.87533	119.474	7.07917	-2.1	18.7	7.86929	111.697	7.72222
8063021	265827	Sanford Lake	California	5c Northern Sierra Upper Montane Forests	5 Sierra Nevada	6.2 WESTERN CORDILLERA	6 NORTHWESTERN FORESTED MOUNTAINS	2152.43	meters	Sierra Nevada	Sierra Nevada	39.3878	-120.604	c(-120.603737268602, 39.3877506837954)	-1.29197	-1.86794	-1.64394	-0.9241	-0.712314	0.00123591	0.00477896	0.00466639	0.00430593	0.00419981	1.15514	2187.9	2524.45	2660.55	2848.22	92.145	195.3	236.7	316.4	5.12542	-3.925	16.39	7.32728	145.079	6.275	-2.95	17.75	7.77784	123.95	6.76667	-2.35	18.2	7.78761	115.688	7.40833
8063023	NA	NA	California	5c Northern Sierra Upper Montane Forests	5 Sierra Nevada	6.2 WESTERN CORDILLERA	6 NORTHWESTERN FORESTED MOUNTAINS	2090.83	meters	Sierra Nevada	Sierra Nevada	39.386	-120.557	c(-120.557162422072, 39.3859752993442)	-1.28844	-1.8493	-1.66074	-0.904108	-0.706857	0.00124276	0.00480425	0.00470932	0.00433029	0.00423125	1.17223	2344.72	2689.55	2824.15	3020.53	135.655	247.7	302.6	385.767	5.73688	-3.3475	17.0975	7.37604	129.999	6.875	-2.35	18.45	7.83003	113.891	7.3625	-1.75	18.9	7.83588	106.893	8
8063025	NA	NA	California	5c Northern Sierra Upper Montane Forests	5 Sierra Nevada	6.2 WESTERN CORDILLERA	6 NORTHWESTERN FORESTED MOUNTAINS	2229.74	meters	Sierra Nevada	Sierra Nevada	39.3848	-120.535	c(-120.534799190483, 39.3847717048269)	-1.29404	-1.87744	-1.63538	-0.93434	-0.713872	0.00123191	0.00476607	0.00464451	0.00429346	0.00418303	1.14515	2111.94	2443.8	2571.43	2752.53	82.305	182.9	216.75	290.933	4.77896	-4.3275	16.195	7.40022	157.481	5.93333	-3.35	17.55	7.84345	132.193	6.41667	-2.75	18	7.84262	122.921	7.05556
8063027	268737	Wagon Wheel Lake	California	5c Northern Sierra Upper Montane Forests	5 Sierra Nevada	6.2 WESTERN CORDILLERA	6 NORTHWESTERN FORESTED MOUNTAINS	2216.49	meters	Sierra Nevada	Sierra Nevada	39.3854	-120.53	c(-120.53024351183, 39.3854186528753)	-1.29274	-1.87093	-1.64124	-0.927365	-0.711982	0.00123441	0.00477491	0.00465948	0.00430196	0.00419399	1.15139	2163.65	2492.6	2623.32	2807.33	93.385	195.3	232.15	309.333	4.99438	-4.12	16.4225	7.40661	150.557	6.14167	-3.05	17.75	7.83274	127.534	6.625	-2.45	18.2	7.83204	118.853	7.26389
8063029	256864	Beyers Lakes	California	5c Northern Sierra Upper Montane Forests	5 Sierra Nevada	6.2 WESTERN CORDILLERA	6 NORTHWESTERN FORESTED MOUNTAINS	2090.83	meters	Sierra Nevada	Sierra Nevada	39.3843	-120.555	c(-120.555446872474, 39.3842898741034)	-1.28844	-1.8493	-1.66074	-0.904108	-0.706857	0.00124276	0.00480425	0.00470932	0.00433029	0.00423125	1.17223	2344.72	2689.55	2824.15	3020.53	135.655	247.7	302.6	385.767	5.73688	-3.3475	17.0975	7.37604	129.999	6.875	-2.35	18.45	7.83003	113.891	7.3625	-1.75	18.9	7.83588	106.893	8
8063031	262817	Loney Lake	California	5c Northern Sierra Upper Montane Forests	5 Sierra Nevada	6.2 WESTERN CORDILLERA	6 NORTHWESTERN FORESTED MOUNTAINS	1930.53	meters	Sierra Nevada	Sierra Nevada	39.3857	-120.596	c(-120.595543655393, 39.3856816771336)	-1.28468	-1.83009	-1.67806	-0.883452	-0.702736	0.00125003	0.00483031	0.00475357	0.00435545	0.00426461	1.19038	2517.97	2875.95	3015.55	3228.68	178.343	320.9	378.8	463	6.41375	-2.6325	17.6875	7.32859	115.279	7.55833	-1.65	19.05	7.78781	103.036	8.05	-1.05	19.5	7.79772	97.2212	8.68889
14996975	258485	Clyde Lake	California	5b Northern Sierra Subalpine Forests	5 Sierra Nevada	6.2 WESTERN CORDILLERA	6 NORTHWESTERN FORESTED MOUNTAINS	2456.74	meters	Sierra Nevada	Sierra Nevada	38.8757	-120.169	c(-120.169474908877, 38.8756672784451)	-1.29927	-1.90476	-1.61088	-0.963625	-0.723004	0.00122246	0.00472931	0.00458191	0.00425779	0.00413736	1.12121	1909.42	2215.1	2329.6	2493.45	51.3825	130.2	156.55	215.233	3.98	-4.905	15.455	7.35837	189.143	5.06667	-3.75	16.65	7.77395	153.433	5.52083	-3.2	17.1	7.79112	142.058	6.13056
14980998	260273	Forni Lake	California	5c Northern Sierra Upper Montane Forests	5 Sierra Nevada	6.2 WESTERN CORDILLERA	6 NORTHWESTERN FORESTED MOUNTAINS	2419.25	meters	Sierra Nevada	Sierra Nevada	38.9549	-120.263	c(-120.262807191144, 38.9548632208035)	-1.29889	-1.9047	-1.61092	-0.963559	-0.723069	0.00122312	0.00472934	0.00458199	0.00425787	0.00413755	1.12289	1909.58	2218.1	2335.6	2501.48	49.135	127.1	153.45	212.133	4.03438	-4.75	15.3925	7.27852	184.431	5.10833	-3.65	16.55	7.70637	150.859	5.56667	-3.1	17	7.73005	139.776	6.18611
14981030	221080	Chiquita Lake	California	5h Central Sierra Lower Montane Forests	5 Sierra Nevada	6.2 WESTERN CORDILLERA	6 NORTHWESTERN FORESTED MOUNTAINS	1005.64	meters	Sierra Nevada	Sierra Nevada	38.9384	-120.729	c(-120.728546540761, 38.9383587671497)	-1.25569	-1.66437	-1.82723	-0.705679	-0.647549	0.00130597	0.00505484	0.00513477	0.00457201	0.0045405	1.33012	4652.6	5047.5	5207.62	5436.97	825.365	1078.3	1165.75	1297.93	12.7021	4.0575	23.085	6.83473	53.9469	13.7667	4.95	24.35	7.29032	52.9563	14.2125	5.55	24.8	7.29678	51.3897	14.8444
14981038	NA	NA	California	5h Central Sierra Lower Montane Forests	5 Sierra Nevada	6.2 WESTERN CORDILLERA	6 NORTHWESTERN FORESTED MOUNTAINS	736.29	meters	Sierra Nevada	Sierra Nevada	38.9266	-120.896	c(-120.89614799745, 38.9265768498592)	-1.24983	-1.63396	-1.85453	-0.673156	-0.635051	0.00131709	0.0050959	0.00520454	0.00461163	0.00458976	1.358	5206.04	5596	5749.12	5975.23	1045.64	1329.6	1414	1552.23	14.2192	5.6025	24.2875	6.69873	47.2014	15.2667	6.65	25.65	7.14904	46.8278	15.6958	7.1	26.1	7.15858	45.6406	16.3194
14981040	226964	Lawrence Lake	California	5b Northern Sierra Subalpine Forests	5 Sierra Nevada	6.2 WESTERN CORDILLERA	6 NORTHWESTERN FORESTED MOUNTAINS	2383.91	meters	Sierra Nevada	Sierra Nevada	38.909	-120.225	c(-120.225493184864, 38.9090287744862)	-1.29806	-1.90024	-1.61495	-0.958774	-0.721735	0.00122476	0.00473541	0.0045923	0.0042637	0.00414505	1.12696	1941.52	2254.7	2367.7	2535.12	54.6375	136.4	162.75	223.433	4.1675	-4.63	15.5325	7.29453	178.683	5.25	-3.55	16.75	7.7148	146.949	5.69583	-2.95	17.2	7.73229	136.566	6.31389
14981042	218697	Barrett Lake	California	5b Northern Sierra Subalpine Forests	5 Sierra Nevada	6.2 WESTERN CORDILLERA	6 NORTHWESTERN FORESTED MOUNTAINS	2328.13	meters	Sierra Nevada	Sierra Nevada	38.9047	-120.23	c(-120.229703171377, 38.9046560762364)	-1.29521	-1.88633	-1.62751	-0.943816	-0.718388	0.00123027	0.00475432	0.00462439	0.00428192	0.00416895	1.14073	2044.63	2364.5	2478.32	2651.1	73.315	164.3	195.15	264.333	4.62729	-4.1675	15.97	7.28582	160.019	5.70833	-3.05	17.15	7.72004	135.242	6.15	-2.5	17.6	7.73989	126.481	6.76944
14981052	268592	Union Valley Reservoir	California	5h Central Sierra Lower Montane Forests	5 Sierra Nevada	6.2 WESTERN CORDILLERA	6 NORTHWESTERN FORESTED MOUNTAINS	1476.77	meters	Sierra Nevada	Sierra Nevada	38.8723	-120.407	c(-120.406715650259, 38.8723320187518)	-1.26569	-1.71966	-1.77762	-0.764833	-0.670006	0.00128714	0.00498029	0.00500799	0.00449995	0.00445068	1.28286	3793.96	4169.9	4326.88	4551.2	549.753	741.8	793.6	910.833	10.3438	1.7125	21.2425	7.03817	68.3117	11.3667	2.75	22.45	7.467	65.6921	11.8	3.3	22.9	7.48727	63.5308	12.4167
14981054	228241	Maude Lake	California	5b Northern Sierra Subalpine Forests	5 Sierra Nevada	6.2 WESTERN CORDILLERA	6 NORTHWESTERN FORESTED MOUNTAINS	2336	meters	Sierra Nevada	Sierra Nevada	38.891	-120.21	c(-120.209769349665, 38.8910339182647)	-1.29506	-1.88536	-1.62839	-0.942761	-0.717939	0.00123057	0.00475565	0.00462665	0.0042832	0.0041705	1.14148	2051.97	2373.7	2487.53	2657.8	75.175	167.4	198.25	267.433	4.6525	-4.16	16.0175	7.29854	159.386	5.74167	-3.05	17.25	7.72039	134.463	6.1875	-2.45	17.7	7.7354	125.651	6.79722
14981056	264599	Pearl Lake	California	5c Northern Sierra Upper Montane Forests	5 Sierra Nevada	6.2 WESTERN CORDILLERA	6 NORTHWESTERN FORESTED MOUNTAINS	2242.71	meters	Sierra Nevada	Sierra Nevada	38.8919	-120.257	c(-120.256990327162, 38.8919190707614)	-1.29412	-1.88151	-1.63186	-0.938615	-0.717342	0.00123236	0.00476088	0.00463552	0.00428825	0.00417731	1.14595	2081.56	2404.1	2521.03	2693.73	78.43	170.5	202.85	273.533	4.80542	-3.955	16.0875	7.2464	153.045	5.89167	-2.85	17.25	7.66177	130.044	6.33333	-2.25	17.7	7.68163	121.86	6.94444
14981070	NA	NA	California	5b Northern Sierra Subalpine Forests	5 Sierra Nevada	6.2 WESTERN CORDILLERA	6 NORTHWESTERN FORESTED MOUNTAINS	2474.96	meters	Sierra Nevada	Sierra Nevada	38.8715	-120.151	c(-120.150894620704, 38.8715430346682)	-1.30011	-1.90838	-1.60763	-0.967503	-0.724291	0.00122086	0.00472442	0.00457359	0.00425306	0.00413138	1.1172	1884.01	2187.7	2302.2	2465.02	47.6625	124	150.35	207.033	3.85042	-5.055	15.36	7.37862	196.375	4.95	-3.95	16.55	7.77525	157.076	5.40417	-3.35	17	7.79202	145.185	6.01389
14981076	NA	NA	California	5b Northern Sierra Subalpine Forests	5 Sierra Nevada	6.2 WESTERN CORDILLERA	6 NORTHWESTERN FORESTED MOUNTAINS	2474.96	meters	Sierra Nevada	Sierra Nevada	38.8695	-120.151	c(-120.151099043592, 38.86945198952)	-1.30011	-1.90838	-1.60763	-0.967503	-0.724291	0.00122086	0.00472442	0.00457359	0.00425306	0.00413138	1.1172	1884.01	2187.7	2302.2	2465.02	47.6625	124	150.35	207.033	3.85042	-5.055	15.36	7.37862	196.375	4.95	-3.95	16.55	7.77525	157.076	5.40417	-3.35	17	7.79202	145.185	6.01389
14981078	NA	NA	California	5b Northern Sierra Subalpine Forests	5 Sierra Nevada	6.2 WESTERN CORDILLERA	6 NORTHWESTERN FORESTED MOUNTAINS	2430.46	meters	Sierra Nevada	Sierra Nevada	38.8689	-120.195	c(-120.195338634808, 38.868878511886)	-1.30002	-1.90878	-1.60726	-0.96797	-0.723724	0.00122106	0.00472388	0.00457264	0.00425249	0.00413026	1.11767	1881.22	2181.5	2293	2454.78	44.95	117.8	144.15	200.833	3.86563	-4.985	15.2875	7.32932	194.238	4.94167	-3.85	16.45	7.73851	156.597	5.38333	-3.3	16.9	7.75724	145.045	5.99167
14981080	NA	NA	California	5b Northern Sierra Subalpine Forests	5 Sierra Nevada	6.2 WESTERN CORDILLERA	6 NORTHWESTERN FORESTED MOUNTAINS	2474.96	meters	Sierra Nevada	Sierra Nevada	38.8667	-120.147	c(-120.147456932641, 38.8667223905509)	-1.29998	-1.9076	-1.60832	-0.966686	-0.723921	0.00122113	0.00472547	0.00457536	0.00425406	0.00413258	1.11786	1889.47	2190.7	2305.2	2469.02	48.825	124	150.35	208.033	3.87188	-5.0475	15.39	7.38525	195.425	4.95833	-3.95	16.55	7.7843	156.994	5.4125	-3.35	17	7.80122	145.129	6.025
14981082	NA	NA	California	5b Northern Sierra Subalpine Forests	5 Sierra Nevada	6.2 WESTERN CORDILLERA	6 NORTHWESTERN FORESTED MOUNTAINS	2474.93	meters	Sierra Nevada	Sierra Nevada	38.8646	-120.133	c(-120.132624669608, 38.8646377260998)	-1.3007	-1.91061	-1.60563	-0.96989	-0.725083	0.00121976	0.00472141	0.00456847	0.00425015	0.00412769	1.11443	1868.53	2171	2284.75	2447.28	45.8025	124	150.35	207.033	3.76188	-5.19	15.305	7.40537	202.029	4.85833	-4.05	16.55	7.82577	161.079	5.31667	-3.45	17	7.83793	148.506	5.93056
14981084	NA	NA	California	5b Northern Sierra Subalpine Forests	5 Sierra Nevada	6.2 WESTERN CORDILLERA	6 NORTHWESTERN FORESTED MOUNTAINS	2474.96	meters	Sierra Nevada	Sierra Nevada	38.8624	-120.13	c(-120.129670852993, 38.8624052751452)	-1.3007	-1.91061	-1.60563	-0.96989	-0.725083	0.00121976	0.00472141	0.00456847	0.00425015	0.00412769	1.11443	1868.53	2171	2284.75	2447.28	45.8025	124	150.35	207.033	3.76188	-5.19	15.305	7.40537	202.029	4.85833	-4.05	16.55	7.82577	161.079	5.31667	-3.45	17	7.83793	148.506	5.93056
14981088	NA	NA	California	5b Northern Sierra Subalpine Forests	5 Sierra Nevada	6.2 WESTERN CORDILLERA	6 NORTHWESTERN FORESTED MOUNTAINS	2474.96	meters	Sierra Nevada	Sierra Nevada	38.8634	-120.147	c(-120.146553010748, 38.8634039095339)	-1.30009	-1.90822	-1.60777	-0.967348	-0.724069	0.00122091	0.00472465	0.00457395	0.00425325	0.00413151	1.11731	1885.23	2184.7	2299.2	2462.02	48.205	124	150.35	207.033	3.85417	-5.0675	15.37	7.38365	196.311	4.93333	-3.95	16.55	7.7903	157.912	5.3875	-3.35	17	7.80623	145.907	6
14981090	NA	NA	California	5b Northern Sierra Subalpine Forests	5 Sierra Nevada	6.2 WESTERN CORDILLERA	6 NORTHWESTERN FORESTED MOUNTAINS	2474.96	meters	Sierra Nevada	Sierra Nevada	38.8631	-120.142	c(-120.14230027085, 38.8630777252615)	-1.30009	-1.90822	-1.60777	-0.967348	-0.724069	0.00122091	0.00472465	0.00457395	0.00425325	0.00413151	1.11731	1885.23	2184.7	2299.2	2462.02	48.205	124	150.35	207.033	3.85417	-5.0675	15.37	7.38365	196.311	4.93333	-3.95	16.55	7.7903	157.912	5.3875	-3.35	17	7.80623	145.907	6
14981096	256225	American Lake	California	5b Northern Sierra Subalpine Forests	5 Sierra Nevada	6.2 WESTERN CORDILLERA	6 NORTHWESTERN FORESTED MOUNTAINS	2474.05	meters	Sierra Nevada	Sierra Nevada	38.8555	-120.135	c(-120.13537204808, 38.8555177832547)	-1.30103	-1.9123	-1.60408	-0.971748	-0.724925	0.00121914	0.00471911	0.00456452	0.00424789	0.00412441	1.11287	1856.76	2152.6	2266.35	2427.88	43.6325	117.8	144.15	199.833	3.71208	-5.22	15.2575	7.39714	204.614	4.78333	-4.15	16.45	7.82087	163.503	5.2375	-3.55	16.9	7.83654	150.731	5.85
14981098	266327	Smith Lake	California	5b Northern Sierra Subalpine Forests	5 Sierra Nevada	6.2 WESTERN CORDILLERA	6 NORTHWESTERN FORESTED MOUNTAINS	2649.31	meters	Sierra Nevada	Sierra Nevada	38.858	-120.188	c(-120.188436763084, 38.8580313929824)	-1.30981	-1.95258	-1.5679	-1.0149	-0.737487	0.00120219	0.00466456	0.00447207	0.00419533	0.00405688	1.07052	1599.79	1897.1	1989.85	2133.2	10.23	37.2	63.55	105.233	2.43042	-6.475	13.9225	7.36956	326.663	3.54167	-5.35	15.15	7.78092	219.696	3.98333	-4.75	15.6	7.79931	198.184	4.58889
14981100	260954	Grouse Lake	California	5c Northern Sierra Upper Montane Forests	5 Sierra Nevada	6.2 WESTERN CORDILLERA	6 NORTHWESTERN FORESTED MOUNTAINS	2481.07	meters	Sierra Nevada	Sierra Nevada	38.8573	-120.199	c(-120.199373479532, 38.8573102934301)	-1.30486	-1.93109	-1.58717	-0.99194	-0.729351	0.00121171	0.0046936	0.00452129	0.00422329	0.00409206	1.09431	1731.78	2027.2	2128.95	2280.8	23.4825	74.4	100.75	149.433	3.13479	-5.74	14.5775	7.34014	243.532	4.225	-4.65	15.75	7.75454	183.54	4.66667	-4.05	16.2	7.77304	168.033	5.27222
14981102	NA	NA	California	5h Central Sierra Lower Montane Forests	5 Sierra Nevada	6.2 WESTERN CORDILLERA	6 NORTHWESTERN FORESTED MOUNTAINS	624.28	meters	Sierra Nevada	Sierra Nevada	38.8705	-120.856	c(-120.855510995859, 38.8705094105979)	-1.24772	-1.62308	-1.86433	-0.661473	-0.631805	0.00132124	0.00511067	0.0052296	0.00462586	0.00460808	1.36834	5421.03	5800.2	5954.68	6181.23	1148.34	1424.7	1512.15	1658.4	14.8081	6.155	24.8275	6.69019	45.2645	15.825	7.15	26.15	7.11134	44.9374	16.2583	7.65	26.6	7.13144	43.8912	16.8833
14981106	258198	Channel Lake	California	5b Northern Sierra Subalpine Forests	5 Sierra Nevada	6.2 WESTERN CORDILLERA	6 NORTHWESTERN FORESTED MOUNTAINS	2470.08	meters	Sierra Nevada	Sierra Nevada	38.8524	-120.132	c(-120.131964891203, 38.8524120474189)	-1.30023	-1.90848	-1.60753	-0.967631	-0.724011	0.00122069	0.0047243	0.00457335	0.00425291	0.00413099	1.11673	1883.34	2181.7	2296.2	2459.02	48.2825	124	150.35	207.033	3.83542	-5.105	15.3775	7.39878	197.744	4.90833	-4.05	16.55	7.81531	159.225	5.3625	-3.45	17	7.83109	147.064	5.975
14981110	263088	Lyons Lake	California	5b Northern Sierra Subalpine Forests	5 Sierra Nevada	6.2 WESTERN CORDILLERA	6 NORTHWESTERN FORESTED MOUNTAINS	2552.38	meters	Sierra Nevada	Sierra Nevada	38.8505	-120.181	c(-120.181021935766, 38.850496309046)	-1.31156	-1.95991	-1.56134	-1.02273	-0.740265	0.00119885	0.00465467	0.00445529	0.00418578	0.00404488	1.06217	1557.24	1854.1	1943.1	2084.2	7.595	24.8	51.15	91.8333	2.19229	-6.735	13.725	7.3876	372.339	3.3	-5.65	14.95	7.80216	236.429	3.74167	-5.05	15.4	7.82011	211.896	4.35
14981114	269322	Wrights Lake	California	5c Northern Sierra Upper Montane Forests	5 Sierra Nevada	6.2 WESTERN CORDILLERA	6 NORTHWESTERN FORESTED MOUNTAINS	2122.01	meters	Sierra Nevada	Sierra Nevada	38.8491	-120.233	c(-120.232565959182, 38.8490906693926)	-1.28702	-1.84434	-1.66537	-0.898699	-0.708365	0.00124609	0.00481136	0.00472114	0.00433688	0.00424115	1.18024	2389.91	2723.15	2845.5	3042.65	149.1	259.9	308.7	391.9	6.03125	-2.7275	17.2925	7.2448	121.251	7.1	-1.65	18.45	7.66912	108.016	7.5375	-1.05	18.9	7.68778	102.324	8.14722
14981118	265076	Pyramid Lake	California	5b Northern Sierra Subalpine Forests	5 Sierra Nevada	6.2 WESTERN CORDILLERA	6 NORTHWESTERN FORESTED MOUNTAINS	2458.19	meters	Sierra Nevada	Sierra Nevada	38.8479	-120.141	c(-120.141173010587, 38.8478667502541)	-1.2983	-1.89972	-1.61545	-0.958173	-0.722602	0.00122441	0.0047362	0.00459359	0.00426443	0.00414649	1.12603	1945.63	2254.9	2370.9	2537.32	58.3575	142.6	168.95	230.633	4.13688	-4.7875	15.6325	7.37441	182.009	5.21667	-3.75	16.85	7.79258	149.378	5.67083	-3.1	17.3	7.81722	138.704	6.28611
14981120	259288	Desolation Lake	California	5b Northern Sierra Subalpine Forests	5 Sierra Nevada	6.2 WESTERN CORDILLERA	6 NORTHWESTERN FORESTED MOUNTAINS	2432.54	meters	Sierra Nevada	Sierra Nevada	38.8466	-120.126	c(-120.126156717412, 38.8466345734351)	-1.29805	-1.89838	-1.61663	-0.956789	-0.721459	0.0012249	0.004738	0.0045966	0.00426611	0.00414827	1.12725	1955.26	2257.9	2373.9	2541.35	60.45	142.6	168.95	231.633	4.17729	-4.755	15.685	7.38327	180.446	5.24167	-3.65	16.85	7.7829	148.481	5.69583	-3.05	17.3	7.80762	137.918	6.31111
14981124	260509	Gefo Lake	California	5b Northern Sierra Subalpine Forests	5 Sierra Nevada	6.2 WESTERN CORDILLERA	6 NORTHWESTERN FORESTED MOUNTAINS	2399.92	meters	Sierra Nevada	Sierra Nevada	38.8413	-120.141	c(-120.14115177091, 38.8413130441574)	-1.29767	-1.89682	-1.61805	-0.955091	-0.721338	0.00122563	0.00474013	0.00460022	0.00426818	0.00415111	1.12907	1966.61	2273.1	2389.1	2556.55	61.9225	145.7	172.05	235.733	4.23708	-4.6825	15.715	7.36704	177.31	5.3	-3.65	16.95	7.77741	146.744	5.75417	-3	17.4	7.80211	136.407	6.36944
14981130	NA	NA	California	5h Central Sierra Lower Montane Forests	5 Sierra Nevada	6.2 WESTERN CORDILLERA	6 NORTHWESTERN FORESTED MOUNTAINS	580.12	meters	Sierra Nevada	Sierra Nevada	38.8524	-120.868	c(-120.868263662097, 38.8523710724289)	-1.24666	-1.61778	-1.8691	-0.655792	-0.629998	0.00132327	0.00511784	0.00524178	0.00463278	0.00461689	1.37342	5528.39	5912.9	6062.57	6288.57	1198.76	1476.8	1562.65	1710.4	15.1025	6.4575	25.04	6.66068	44.1847	16.1333	7.45	26.35	7.07259	43.8384	16.5542	7.95	26.75	7.07576	42.7702	17.1778
14981138	257845	Camino Reservoir	California	5h Central Sierra Lower Montane Forests	5 Sierra Nevada	6.2 WESTERN CORDILLERA	6 NORTHWESTERN FORESTED MOUNTAINS	875.49	meters	Sierra Nevada	Sierra Nevada	38.8308	-120.535	c(-120.535126384746, 38.830754943912)	-1.253	-1.6494	-1.84077	-0.689581	-0.643888	0.00131151	0.0050753	0.00516938	0.00459162	0.00456609	1.34379	4920.76	5291.7	5447.07	5673.93	951.673	1204	1289.95	1422.67	13.435	4.7925	24.0625	6.9089	51.5642	14.4333	5.75	25.25	7.32888	50.7774	14.8667	6.35	25.7	7.33895	49.4051	15.4917
14981142	260272	Forni Lake	California	5c Northern Sierra Upper Montane Forests	5 Sierra Nevada	6.2 WESTERN CORDILLERA	6 NORTHWESTERN FORESTED MOUNTAINS	2328.97	meters	Sierra Nevada	Sierra Nevada	38.8133	-120.165	c(-120.16479961445, 38.813280858249)	-1.29485	-1.88373	-1.62987	-0.94101	-0.718049	0.0012311	0.00475794	0.00463043	0.00428533	0.00417351	1.14273	2064.74	2376.7	2493.57	2663.9	78.12	170.5	201.35	269.533	4.69521	-4.1775	16.085	7.31999	158.377	5.75	-3.15	17.35	7.72999	134.435	6.2	-2.5	17.8	7.75344	125.69	6.80833
14981146	NA	NA	California	5h Central Sierra Lower Montane Forests	5 Sierra Nevada	6.2 WESTERN CORDILLERA	6 NORTHWESTERN FORESTED MOUNTAINS	864.01	meters	Sierra Nevada	Sierra Nevada	38.8132	-120.62	c(-120.619813513577, 38.8132307734927)	-1.25258	-1.64742	-1.84252	-0.6875	-0.642216	0.00131221	0.00507792	0.00517385	0.00459415	0.00456881	1.34559	4956.01	5325.1	5480.38	5707.2	949.778	1207.1	1293.05	1425.77	13.5327	4.9425	23.9375	6.80479	50.4147	14.525	5.85	25.15	7.23629	49.8195	14.9583	6.45	25.6	7.24647	48.4831	15.5833
14981148	260116	Finnon Reservoir	California	5h Central Sierra Lower Montane Forests	5 Sierra Nevada	6.2 WESTERN CORDILLERA	6 NORTHWESTERN FORESTED MOUNTAINS	733.13	meters	Sierra Nevada	Sierra Nevada	38.7984	-120.75	c(-120.750076627434, 38.7983595818241)	-1.24859	-1.62719	-1.86068	-0.665836	-0.634549	0.00131973	0.0051052	0.00522026	0.00462054	0.00460201	1.36447	5340.31	5718	5872.57	6101.2	1109.92	1388	1475.45	1618.7	14.5865	5.9875	24.725	6.70408	46.0591	15.6	6.85	26.05	7.13958	45.7666	16.0333	7.4	26.5	7.15935	44.6822	16.6639
14991543	268656	Lake Valley Reservoir	California	5c Northern Sierra Upper Montane Forests	5 Sierra Nevada	6.2 WESTERN CORDILLERA	6 NORTHWESTERN FORESTED MOUNTAINS	1764.71	meters	Sierra Nevada	Sierra Nevada	39.2983	-120.583	c(-120.58256334312, 39.298307989896)	-1.27609	-1.78214	-1.72122	-0.831918	-0.690135	0.00126657	0.00489533	0.00486389	0.00441823	0.00434646	1.23172	3007.97	3374	3550.28	3786.97	318.343	510	566.35	652.067	8.06646	-0.885	19.2425	7.26774	90.631	9.19167	0.15	20.55	7.72651	84.06	9.675	0.75	21	7.73151	80.1096	10.325
14991545	NA	NA	California	5c Northern Sierra Upper Montane Forests	5 Sierra Nevada	6.2 WESTERN CORDILLERA	6 NORTHWESTERN FORESTED MOUNTAINS	1750.25	meters	Sierra Nevada	Sierra Nevada	39.2987	-120.603	c(-120.602526653804, 39.2987280739781)	-1.27616	-1.78263	-1.72078	-0.832453	-0.69004	0.00126644	0.00489467	0.00486275	0.00441758	0.00434548	1.23139	3002.61	3364.8	3541.08	3776.73	314.033	503.9	560.25	645.967	8.05271	-0.8825	19.1925	7.24579	90.5178	9.16667	0.15	20.55	7.70287	84.0313	9.65	0.75	21	7.70788	80.0727	10.2972
14991547	262761	Loch Leven Lakes	California	5c Northern Sierra Upper Montane Forests	5 Sierra Nevada	6.2 WESTERN CORDILLERA	6 NORTHWESTERN FORESTED MOUNTAINS	2066.72	meters	Sierra Nevada	Sierra Nevada	39.2883	-120.505	c(-120.504549825222, 39.288313215031)	-1.28574	-1.83572	-1.67298	-0.889533	-0.703619	0.00124794	0.00482269	0.00474061	0.00434804	0.0042546	1.18518	2466.22	2817.85	2950.9	3159.28	166.523	296.6	351.45	435.633	6.21729	-2.805	17.5475	7.3432	119.294	7.35	-1.75	18.85	7.7902	105.989	7.83333	-1.15	19.3	7.7897	99.8234	8.47222
14991535	NA	NA	California	5c Northern Sierra Upper Montane Forests	5 Sierra Nevada	6.2 WESTERN CORDILLERA	6 NORTHWESTERN FORESTED MOUNTAINS	1762.61	meters	Sierra Nevada	Sierra Nevada	39.3117	-120.59	c(-120.590197482566, 39.3117336931815)	-1.27693	-1.78704	-1.71682	-0.837167	-0.691925	0.00126497	0.0048887	0.00485263	0.00441183	0.0043384	1.22771	2953.95	3317.65	3493.25	3729.72	302.498	491.7	548.05	633.767	7.89896	-1.06	19.09	7.27441	92.6528	9.03333	-0.05	20.45	7.7362	85.6406	9.51667	0.55	20.9	7.74135	81.5528	10.1667
14991537	226474	Kelly Lake	California	5c Northern Sierra Upper Montane Forests	5 Sierra Nevada	6.2 WESTERN CORDILLERA	6 NORTHWESTERN FORESTED MOUNTAINS	1797.31	meters	Sierra Nevada	Sierra Nevada	39.3096	-120.579	c(-120.578515973746, 39.3095964141375)	-1.27736	-1.78951	-1.71459	-0.839823	-0.692631	0.00126414	0.00488535	0.00484694	0.0044086	0.00433422	1.22564	2927.01	3290.15	3464.2	3700.15	295.218	482.6	538.95	624.667	7.81333	-1.1575	19.01	7.28231	93.7821	8.95	-0.15	20.35	7.73939	86.4736	9.43333	0.45	20.8	7.74428	82.3083	10.0833
14991539	254806	Ice Lakes	California	5c Northern Sierra Upper Montane Forests	5 Sierra Nevada	6.2 WESTERN CORDILLERA	6 NORTHWESTERN FORESTED MOUNTAINS	2095.8	meters	Sierra Nevada	Sierra Nevada	39.2996	-120.385	c(-120.384536929371, 39.2996202937508)	-1.28733	-1.84361	-1.66591	-0.89796	-0.7064	0.00124501	0.00481207	0.00472254	0.00433778	0.00424153	1.17779	2395.38	2741.55	2874.6	3073.98	161.863	281.5	336.35	420.533	5.94146	-3.0825	17.5	7.43488	126.435	7.075	-1.95	18.75	7.87448	111.3	7.55833	-1.35	19.2	7.87294	104.591	8.19444
14991541	230254	Palisade Lake	California	5c Northern Sierra Upper Montane Forests	5 Sierra Nevada	6.2 WESTERN CORDILLERA	6 NORTHWESTERN FORESTED MOUNTAINS	1982.5	meters	Sierra Nevada	Sierra Nevada	39.2989	-120.414	c(-120.414409877951, 39.2989352665186)	-1.28286	-1.81996	-1.6872	-0.872571	-0.700783	0.00125365	0.00484414	0.00477694	0.0043687	0.00428224	1.19936	2614.95	2964.55	3108.55	3330.35	220.263	376	430.85	515.033	6.75938	-2.25	18.26	7.40879	110.491	7.89167	-1.15	19.55	7.84874	99.456	8.375	-0.55	20	7.84764	94.017	9.01389
14991555	NA	NA	California	5c Northern Sierra Upper Montane Forests	5 Sierra Nevada	6.2 WESTERN CORDILLERA	6 NORTHWESTERN FORESTED MOUNTAINS	2067.7	meters	Sierra Nevada	Sierra Nevada	39.2835	-120.503	c(-120.503296981102, 39.2834965392006)	-1.28574	-1.83572	-1.67298	-0.889533	-0.703619	0.00124794	0.00482269	0.00474061	0.00434804	0.0042546	1.18518	2466.22	2817.85	2950.9	3159.28	166.523	296.6	351.45	435.633	6.21729	-2.805	17.5475	7.3432	119.294	7.35	-1.75	18.85	7.7902	105.989	7.83333	-1.15	19.3	7.7897	99.8234	8.47222
14991557	225801	Huntley Mill Lake	California	5c Northern Sierra Upper Montane Forests	5 Sierra Nevada	6.2 WESTERN CORDILLERA	6 NORTHWESTERN FORESTED MOUNTAINS	2042.7	meters	Sierra Nevada	Sierra Nevada	39.2685	-120.452	c(-120.452451378876, 39.2684551353729)	-1.28472	-1.83033	-1.67787	-0.883681	-0.703473	0.00124997	0.00483003	0.0047531	0.00435517	0.00426459	1.19023	2516.16	2878.95	3014.1	3227.78	185.02	330.2	385.05	469.233	6.40813	-2.5925	17.8025	7.36352	115.968	7.56667	-1.55	19.15	7.8315	103.5	8.05	-0.95	19.6	7.83057	97.6268	8.68889
14991565	263903	Mountain Meadow Lake	California	5b Northern Sierra Subalpine Forests	5 Sierra Nevada	6.2 WESTERN CORDILLERA	6 NORTHWESTERN FORESTED MOUNTAINS	2414.67	meters	Sierra Nevada	Sierra Nevada	39.2169	-120.274	c(-120.27387689259, 39.2168879490582)	-1.29645	-1.89011	-1.62407	-0.947856	-0.719242	0.00122761	0.00474909	0.0046156	0.00427699	0.00416252	1.13422	2015.86	2340.3	2460.85	2631.92	81.375	176.7	210.55	276.7	4.40875	-4.5225	16.1325	7.46773	172.578	5.55	-3.25	17.35	7.88209	142.02	6.03333	-2.65	17.8	7.88539	131.537	6.66389
14991579	NA	NA	California	5c Northern Sierra Upper Montane Forests	5 Sierra Nevada	6.2 WESTERN CORDILLERA	6 NORTHWESTERN FORESTED MOUNTAINS	2298.1	meters	Sierra Nevada	Sierra Nevada	39.176	-120.248	c(-120.24750664902, 39.175991395514)	-1.29102	-1.86383	-1.64776	-0.919598	-0.713018	0.00123815	0.00478478	0.00467615	0.00431142	0.00420776	1.16052	2222.72	2556.8	2687.47	2870.95	126.968	235.4	279.75	358.4	5.315	-3.55	16.965	7.42913	141.523	6.44167	-2.35	18.15	7.86794	122.141	6.91667	-1.75	18.6	7.87746	114.421	7.54167
14991581	223566	Five Lakes	California	5c Northern Sierra Upper Montane Forests	5 Sierra Nevada	6.2 WESTERN CORDILLERA	6 NORTHWESTERN FORESTED MOUNTAINS	2302.75	meters	Sierra Nevada	Sierra Nevada	39.176	-120.25	c(-120.25010177439, 39.1760410082042)	-1.29102	-1.86383	-1.64776	-0.919598	-0.713018	0.00123815	0.00478478	0.00467615	0.00431142	0.00420776	1.16052	2222.72	2556.8	2687.47	2870.95	126.968	235.4	279.75	358.4	5.315	-3.55	16.965	7.42913	141.523	6.44167	-2.35	18.15	7.86794	122.141	6.91667	-1.75	18.6	7.87746	114.421	7.54167
14991583	NA	NA	California	5c Northern Sierra Upper Montane Forests	5 Sierra Nevada	6.2 WESTERN CORDILLERA	6 NORTHWESTERN FORESTED MOUNTAINS	2290.95	meters	Sierra Nevada	Sierra Nevada	39.1748	-120.252	c(-120.252455383246, 39.174815153765)	-1.2936	-1.87687	-1.63602	-0.933589	-0.716721	0.00123315	0.00476708	0.00464615	0.00429437	0.00418569	1.14803	2117.51	2453.1	2577.57	2754.73	101.2	201.5	241.35	314.5	4.87729	-3.9875	16.5275	7.42576	154.507	6.025	-2.75	17.75	7.84568	130.219	6.49583	-2.2	18.2	7.86013	121.625	7.12222
14991585	NA	NA	California	5c Northern Sierra Upper Montane Forests	5 Sierra Nevada	6.2 WESTERN CORDILLERA	6 NORTHWESTERN FORESTED MOUNTAINS	2305.34	meters	Sierra Nevada	Sierra Nevada	39.1744	-120.25	c(-120.249614243007, 39.1743831853202)	-1.29187	-1.8682	-1.64383	-0.924277	-0.714597	0.0012365	0.00477885	0.0046661	0.00430572	0.00420056	1.15639	2186.82	2523.3	2652.43	2833.93	117.918	220.1	264.45	342.1	5.16875	-3.7075	16.82	7.42765	145.566	6.31667	-2.45	18.05	7.85115	124.293	6.7875	-1.9	18.5	7.86567	116.43	7.41389
14991587	NA	NA	California	5c Northern Sierra Upper Montane Forests	5 Sierra Nevada	6.2 WESTERN CORDILLERA	6 NORTHWESTERN FORESTED MOUNTAINS	1904.77	meters	Sierra Nevada	Sierra Nevada	39.1787	-120.538	c(-120.538219302742, 39.1786969085013)	-1.28162	-1.81454	-1.69205	-0.866767	-0.699132	0.00125593	0.00485141	0.00478933	0.00437578	0.0042914	1.20511	2667.86	3020.8	3171.43	3400.6	210.338	369.7	423	509.733	6.98479	-1.895	18.0775	7.19706	103.875	8.11667	-0.85	19.45	7.6691	94.4859	8.58333	-0.25	19.85	7.66855	89.6076	9.23056
14991591	256992	Big Reservoir	California	5d Northern Sierra Mid-Montane Forests	5 Sierra Nevada	6.2 WESTERN CORDILLERA	6 NORTHWESTERN FORESTED MOUNTAINS	1234.4	meters	Sierra Nevada	Sierra Nevada	39.1403	-120.753	c(-120.752773088296, 39.1402973088852)	-1.26125	-1.69506	-1.79962	-0.73853	-0.659404	0.0012952	0.00501326	0.00506423	0.00453199	0.00449043	1.30325	4152.46	4562.6	4729.52	4965.13	655.118	866.6	954.05	1086.23	11.3292	2.6	21.95	6.96835	61.7021	12.4417	3.55	23.35	7.45428	59.9138	12.9042	4.15	23.8	7.45936	57.8788	13.5528
14991603	257695	Bunker Lake	California	5c Northern Sierra Upper Montane Forests	5 Sierra Nevada	6.2 WESTERN CORDILLERA	6 NORTHWESTERN FORESTED MOUNTAINS	1995.26	meters	Sierra Nevada	Sierra Nevada	39.0536	-120.386	c(-120.386367604875, 39.0535618555004)	-1.28263	-1.82034	-1.68692	-0.872915	-0.702555	0.00125433	0.00484375	0.00477621	0.00436829	0.00428253	1.20093	2611.7	2958.45	3103.9	3325.32	202.163	351.5	403.3	488.5	6.82042	-1.94	18.005	7.18924	106.24	7.93333	-0.85	19.25	7.65564	96.4996	8.39167	-0.25	19.7	7.65571	91.5028	9.01944
14991605	256674	Bear Lake	California	5c Northern Sierra Upper Montane Forests	5 Sierra Nevada	6.2 WESTERN CORDILLERA	6 NORTHWESTERN FORESTED MOUNTAINS	2294.06	meters	Sierra Nevada	Sierra Nevada	39.0493	-120.228	c(-120.228260423009, 39.0492842618097)	-1.2924	-1.87169	-1.6407	-0.928027	-0.715599	0.00123558	0.00477414	0.00465809	0.00430115	0.00419464	1.15406	2158.63	2492.7	2618.82	2799.4	102.828	204.6	244.45	320.633	5.08667	-3.7325	16.5625	7.34893	146.41	6.19167	-2.55	17.75	7.80763	126.099	6.6625	-2	18.2	7.80503	117.739	7.29167
14991607	228417	McKinstry Lake	California	5c Northern Sierra Upper Montane Forests	5 Sierra Nevada	6.2 WESTERN CORDILLERA	6 NORTHWESTERN FORESTED MOUNTAINS	2106.25	meters	Sierra Nevada	Sierra Nevada	39.0416	-120.331	c(-120.331048970929, 39.0415691754942)	-1.28544	-1.83616	-1.67269	-0.889933	-0.706242	0.00124893	0.00482233	0.00473985	0.00434755	0.00425523	1.18745	2462.9	2805.65	2934.1	3146.18	168.78	290.5	343.85	429.567	6.30188	-2.4325	17.5775	7.23111	115.751	7.39167	-1.35	18.75	7.67019	103.768	7.85417	-0.75	19.2	7.67628	98.0706	8.48056
14991609	227578	Long Lake	California	5c Northern Sierra Upper Montane Forests	5 Sierra Nevada	6.2 WESTERN CORDILLERA	6 NORTHWESTERN FORESTED MOUNTAINS	1911.43	meters	Sierra Nevada	Sierra Nevada	39.0379	-120.266	c(-120.266380897265, 39.0379402941472)	-1.28005	-1.80552	-1.70028	-0.856957	-0.699688	0.00125939	0.00486395	0.00481035	0.00438773	0.00430837	1.21355	2759.73	3090.8	3258.47	3486.17	258.653	421.7	475.05	560.767	7.32	-1.3975	18.63	7.26206	99.867	8.39167	-0.25	19.85	7.72569	92.0638	8.8625	0.3	20.3	7.72336	87.3946	9.49167
14991639	NA	NA	California	5h Central Sierra Lower Montane Forests	5 Sierra Nevada	6.2 WESTERN CORDILLERA	6 NORTHWESTERN FORESTED MOUNTAINS	313.16	meters	Sierra Nevada	Sierra Nevada	39.0078	-120.764	c(-120.763515699119, 39.0077520026181)	-1.24066	-1.58814	-1.89582	-0.623896	-0.622646	0.00133498	0.00515804	0.00531007	0.00467163	0.00466778	1.4026	6172.76	6562.9	6722.48	6953.7	1604.94	1902.4	2001.8	2157.1	16.8646	7.7475	27.4125	7.04103	41.8359	17.9083	8.55	28.75	7.51658	41.9725	18.3583	9.15	29.15	7.50871	40.9265	18.9972
20295245	229192	Mountain Meadows Reservoir	California	5f Northeastern Sierra Mixed Conifer-Pine Forests	5 Sierra Nevada	6.2 WESTERN CORDILLERA	6 NORTHWESTERN FORESTED MOUNTAINS	1538.13	meters	Sierra Nevada	Sierra Nevada	40.268	-120.955	c(-120.954957742625, 40.2679768311692)	-1.27174	-1.75175	-1.74832	-0.799749	-0.668783	0.00127447	0.00493609	0.00493313	0.00445741	0.00439037	1.25171	3363.58	3707.9	3867.57	4084.43	543.113	754.4	812.4	906.933	8.92646	-1.795	21.505	8.31701	93.7445	10.0083	-0.85	22.95	8.82316	88.1581	10.4917	-0.15	23.45	8.83451	84.3791	11.1028
120053832	219991	Buck Island Lake	California	5b Northern Sierra Subalpine Forests	5 Sierra Nevada	6.2 WESTERN CORDILLERA	6 NORTHWESTERN FORESTED MOUNTAINS	1957.48	meters	Sierra Nevada	Sierra Nevada	39.002	-120.252	c(-120.252121495434, 39.001959699372)	-1.28081	-1.80995	-1.69629	-0.861726	-0.700669	0.00125795	0.00485795	0.00480017	0.00438192	0.00430068	1.20993	2714.77	3045.2	3206.68	3431.4	243.533	397.3	452.15	536.333	7.175	-1.5425	18.46	7.25226	101.766	8.24167	-0.45	19.65	7.69716	93.3933	8.70833	0.15	20.1	7.70157	88.691	9.33333
120053833	254937	Loon Lake	California	5c Northern Sierra Upper Montane Forests	5 Sierra Nevada	6.2 WESTERN CORDILLERA	6 NORTHWESTERN FORESTED MOUNTAINS	1945.15	meters	Sierra Nevada	Sierra Nevada	38.9973	-120.31	c(-120.3095283907, 38.9972544480087)	-1.28003	-1.80556	-1.70025	-0.857011	-0.699439	0.00125946	0.00486391	0.00481028	0.00438766	0.00430812	1.21369	2759.43	3089.15	3252.85	3479.35	249.28	406.4	461.25	545.433	7.32583	-1.3575	18.525	7.19501	98.8717	8.39167	-0.25	19.75	7.63776	91.016	8.85	0.3	20.2	7.65285	86.6965	9.475
20194780	NA	NA	California	5h Central Sierra Lower Montane Forests	5 Sierra Nevada	6.2 WESTERN CORDILLERA	6 NORTHWESTERN FORESTED MOUNTAINS	824.11	meters	Sierra Nevada	Sierra Nevada	38.913	-120.835	c(-120.83461152066, 38.9130017859835)	-1.25113	-1.64054	-1.84862	-0.680189	-0.637903	0.00131464	0.00508703	0.00518946	0.00460306	0.00457918	1.35186	5081.2	5468	5624.38	5852.6	993.398	1268.3	1354.2	1488.93	13.8769	5.26	24.025	6.72876	48.5909	14.9167	6.15	25.35	7.16853	48.0572	15.3542	6.75	25.8	7.17678	46.778	15.9833
8063127	220666	Cascade Lakes	California	5c Northern Sierra Upper Montane Forests	5 Sierra Nevada	6.2 WESTERN CORDILLERA	6 NORTHWESTERN FORESTED MOUNTAINS	2003.5	meters	Sierra Nevada	Sierra Nevada	39.3014	-120.438	c(-120.4379834834, 39.3014283853328)	-1.28381	-1.82516	-1.68252	-0.878155	-0.701915	0.00125175	0.00483706	0.00476498	0.0043619	0.00427326	1.19464	2564.86	2921.75	3059.07	3277.1	203.188	354.6	409.45	493.633	6.57708	-2.45	18.04	7.40283	113.518	7.725	-1.35	19.35	7.84696	101.579	8.20833	-0.75	19.8	7.84599	95.919	8.84722
7951580	227284	Little Jacks Lake	California	4g California Cascades Eastside Conifer Forest	4 Cascades	6.2 WESTERN CORDILLERA	6 NORTHWESTERN FORESTED MOUNTAINS	1704.3	meters	Cascades	Cascades - General	40.805	-121.019	c(-121.019364094748, 40.8049839623222)	-0.403368	-0.217208	0.183247	0.430289	0.214906	0.000829822	0.00412757	0.00392656	0.00380201	0.00390851	1.23968	3098.94	3417.35	3559.85	3762.68	395.767	577.6	638.7	718.8	8.04354	-2.755	20.71	8.28664	103.922	9.05	-1.75	21.95	8.76605	96.8624	9.5375	-1.05	22.5	8.80097	92.5005	10.1472
7951598	218858	Bear Lake	California	4g California Cascades Eastside Conifer Forest	4 Cascades	6.2 WESTERN CORDILLERA	6 NORTHWESTERN FORESTED MOUNTAINS	1805.9	meters	Cascades	Cascades - General	40.7675	-121.103	c(-121.103298139944, 40.7674838160019)	-0.400109	-0.239068	0.181429	0.436653	0.182586	0.000818136	0.00409698	0.00388609	0.00375764	0.00388363	1.2198	2852.1	3176.05	3312.35	3502.9	307.742	464.8	527.4	608	7.22688	-3.38	19.7875	8.19415	114.533	8.225	-2.45	21.05	8.66352	105.332	8.71667	-1.75	21.6	8.70235	100.129	9.32778
7951646	NA	NA	California	4g California Cascades Eastside Conifer Forest	4 Cascades	6.2 WESTERN CORDILLERA	6 NORTHWESTERN FORESTED MOUNTAINS	1628.65	meters	Cascades	Cascades - General	40.6651	-121.369	c(-121.369125015164, 40.6651213183806)	-0.405477	-0.206752	0.182396	0.425399	0.230543	0.000837382	0.0041422	0.00394679	0.00382426	0.00392056	1.25254	3224.42	3539.7	3699.43	3920.43	417.617	608.1	667.6	749.233	8.59063	-1.4425	20.88	7.94518	93.1039	9.59167	-0.55	22.25	8.44097	88.0031	10.0542	0.1	22.75	8.47833	84.4882	10.6694
7947620	NA	NA	California	4g California Cascades Eastside Conifer Forest	4 Cascades	6.2 WESTERN CORDILLERA	6 NORTHWESTERN FORESTED MOUNTAINS	1090.66	meters	Cascades	Cascades - General	41.2289	-121.481	c(-121.481253575905, 41.2288886164946)	-0.414737	-0.141244	0.186726	0.404497	0.327671	0.00087058	0.00423387	0.00406886	0.00395862	0.00399533	1.30901	4134.38	4494.5	4679.32	4901.5	761.845	980.7	1077.25	1199.1	11.2063	0.34	23.7425	8.25319	74.0982	12.25	1.45	25.15	8.73728	71.3247	12.7583	2.05	25.8	8.8206	69.2198	13.3694
14983984	269244	Winnemucca Lake	California	5b Northern Sierra Subalpine Forests	5 Sierra Nevada	6.2 WESTERN CORDILLERA	6 NORTHWESTERN FORESTED MOUNTAINS	2738.46	meters	Sierra Nevada	Sierra Nevada	38.6696	-119.993	c(-119.993499202447, 38.6696114117813)	-1.31285	-1.95941	-1.56188	-1.02205	-0.743795	0.00119671	0.00465556	0.00445668	0.00418661	0.00404784	1.05663	1560.99	1854.2	1950.05	2092.9	14.4925	40.3	68.2	106.367	2.0375	-7.3175	14.0925	7.65618	431.573	3.14167	-6.25	15.35	8.02365	255.395	3.60833	-5.55	15.8	8.04758	226.734	4.21944
15006707	236230	Lake Theodore	California	5h Central Sierra Lower Montane Forests	5 Sierra Nevada	6.2 WESTERN CORDILLERA	6 NORTHWESTERN FORESTED MOUNTAINS	528.89	meters	Sierra Nevada	Sierra Nevada	38.9744	-121.012	c(-121.011518656454, 38.9743828294234)	-1.24621	-1.61576	-1.87088	-0.653665	-0.628293	0.00132401	0.0051205	0.00524634	0.00463537	0.00461967	1.37533	5568.9	5952.5	6102.18	6328.03	1221.63	1501.3	1591.7	1738.9	15.2135	6.5375	25.13	6.66953	43.9109	16.2417	7.55	26.55	7.10959	43.7738	16.6625	8	27	7.12247	42.7709	17.2861
15012199	NA	NA	California	5e Northern Sierra Lower Montane Forests	5 Sierra Nevada	6.2 WESTERN CORDILLERA	6 NORTHWESTERN FORESTED MOUNTAINS	595.07	meters	Sierra Nevada	Sierra Nevada	39.1332	-121.069	c(-121.068607504411, 39.133230178852)	-1.24721	-1.62072	-1.86645	-0.658923	-0.63114	0.00132211	0.00511381	0.00523501	0.00462896	0.00461216	1.37056	5467.61	5870.1	6024.48	6252.9	1179.53	1467.5	1556.45	1704.17	14.9356	6.1975	24.955	6.73264	45.1522	16.0167	7.25	26.45	7.16168	44.7139	16.45	7.75	26.9	7.17909	43.6694	17.0806
14991617	265410	Richardson Lake	California	5c Northern Sierra Upper Montane Forests	5 Sierra Nevada	6.2 WESTERN CORDILLERA	6 NORTHWESTERN FORESTED MOUNTAINS	2254.65	meters	Sierra Nevada	Sierra Nevada	39.0228	-120.212	c(-120.212082698003, 39.0228038774057)	-1.29235	-1.87138	-1.64097	-0.92772	-0.715186	0.00123568	0.00477457	0.00465878	0.00430152	0.00419494	1.1543	2161.22	2489.6	2615.72	2796.4	102.98	201.5	244.4	321.6	5.09521	-3.7375	16.56	7.35188	146.211	6.18333	-2.55	17.75	7.79642	126.088	6.65417	-2	18.2	7.81073	117.956	7.28056
2772510	229192	Mountain Meadows Reservoir	California	5f Northeastern Sierra Mixed Conifer-Pine Forests	5 Sierra Nevada	6.2 WESTERN CORDILLERA	6 NORTHWESTERN FORESTED MOUNTAINS	1538.16	meters	Sierra Nevada	Sierra Nevada	40.2839	-121.012	c(-121.012389895819, 40.2839368906776)	-1.27186	-1.75301	-1.7472	-0.801074	-0.670108	0.00127424	0.0049344	0.00493027	0.0044558	0.00438881	1.25114	3348	3695.5	3856.68	4077.13	532.105	742.2	800.2	895.767	8.90125	-1.665	21.4025	8.24482	93.1744	10	-0.65	22.85	8.73254	87.3254	10.475	2.84217e-14	23.35	8.75463	83.7391	11.0917
2772522	265852	Saucer Lake	California	4e High Southern Cascades Montane Forest	4 Cascades	6.2 WESTERN CORDILLERA	6 NORTHWESTERN FORESTED MOUNTAINS	1912.41	meters	Cascades	Cascades - General	40.0505	-121.349	c(-121.349048760946, 40.0504814675695)	-0.397411	-0.260125	0.180793	0.443618	0.151635	0.000808465	0.00406751	0.00384661	0.00371457	0.00385981	1.20335	2632.85	2974.05	3102.6	3291.87	209.387	354.6	412.6	495.767	6.57771	-3.37	18.5275	7.86278	120.731	7.65833	-2.35	19.95	8.345	108.966	8.1125	-1.8	20.45	8.38465	103.652	8.73056
2765862	263366	McGowan Lake	California	4e High Southern Cascades Montane Forest	4 Cascades	6.2 WESTERN CORDILLERA	6 NORTHWESTERN FORESTED MOUNTAINS	1851.92	meters	Cascades	Cascades - General	40.393	-121.554	c(-121.553674922881, 40.3930337588594)	-0.398698	-0.254303	0.181102	0.441514	0.160463	0.000813079	0.00407566	0.00385753	0.00372672	0.00386661	1.2112	2691.71	3047.45	3179.5	3382.98	224.737	385.2	443.2	526.333	6.88292	-2.7825	18.7575	7.71283	113.012	8.00833	-1.75	20.25	8.22065	102.651	8.46667	-1.15	20.75	8.25554	97.7705	9.08889
2772440	NA	NA	California	4g California Cascades Eastside Conifer Forest	4 Cascades	6.2 WESTERN CORDILLERA	6 NORTHWESTERN FORESTED MOUNTAINS	1773.43	meters	Cascades	Cascades - General	40.4706	-121.07	c(-121.070060567525, 40.470646854405)	-0.401307	-0.233024	0.184149	0.436545	0.191772	0.000822439	0.00410543	0.00389627	0.00376926	0.0038907	1.22712	2917.9	3267.75	3404.2	3605.08	325.097	513.5	571.5	652.633	7.52167	-2.7875	19.8975	8.1103	108.67	8.61667	-1.85	21.35	8.62937	100.147	9.09167	-1.15	21.85	8.64968	95.3873	9.70278
2772452	262053	Juniper Lake	California	4e High Southern Cascades Montane Forest	4 Cascades	6.2 WESTERN CORDILLERA	6 NORTHWESTERN FORESTED MOUNTAINS	2055.02	meters	Cascades	Cascades - General	40.4533	-121.31	c(-121.309581792694, 40.4533240130569)	-0.393121	-0.287067	0.179016	0.451662	0.111855	0.000793084	0.00402981	0.00379647	0.00365981	0.00382918	1.17719	2376.94	2711.55	2843.2	3020.45	156.48	263.3	324.4	407.567	5.59771	-4.29	17.8675	7.94923	143.829	6.70833	-3.35	19.25	8.4556	126.046	7.1875	-2.7	19.8	8.48845	118.597	7.80278
2772460	NA	NA	California	4e High Southern Cascades Montane Forest	4 Cascades	6.2 WESTERN CORDILLERA	6 NORTHWESTERN FORESTED MOUNTAINS	2096.22	meters	Cascades	Cascades - General	40.4557	-121.196	c(-121.195946730404, 40.4556544037798)	-0.392168	-0.291574	0.17919	0.453542	0.105158	0.000789667	0.0040235	0.00378786	0.00365036	0.00382403	1.17137	2336.57	2673.4	2799.62	2972.27	147.757	251.1	307.6	389.233	5.38833	-4.65	17.73	8.01821	150.903	6.50833	-3.65	19.15	8.52381	130.968	6.97917	-3	19.65	8.54469	122.971	7.59444
8026076	258960	Crystal Lake	California	5c Northern Sierra Upper Montane Forests	5 Sierra Nevada	6.2 WESTERN CORDILLERA	6 NORTHWESTERN FORESTED MOUNTAINS	2039.76	meters	Sierra Nevada	Sierra Nevada	40.0478	-120.885	c(-120.885068871136, 40.0478126886646)	-1.29431	-1.85858	-1.65211	-0.914525	-0.696951	0.00123053	0.00479122	0.00468726	0.0043176	0.00420808	1.14214	2263.12	2583.6	2698.32	2865.87	156.485	263.3	316.75	397.367	4.67979	-6.5475	17.4675	8.52399	186.506	5.80833	-5.55	18.95	8.97212	154.47	6.29167	-4.85	19.4	8.97292	143.462	6.91667
8036783	266948	Lost Creek Reservoir	California	5e Northern Sierra Lower Montane Forests	5 Sierra Nevada	6.2 WESTERN CORDILLERA	6 NORTHWESTERN FORESTED MOUNTAINS	1000.53	meters	Sierra Nevada	Sierra Nevada	39.5765	-121.131	c(-121.130900523922, 39.5765190751101)	-1.2564	-1.66825	-1.82371	-0.709883	-0.647611	0.00130456	0.00504956	0.00512578	0.00456689	0.0045333	1.32663	4586.3	4968.2	5130.18	5355.03	838.048	1081.1	1171.65	1301.83	12.519	3.415	23.2225	7.10637	56.9242	13.55	4.25	24.55	7.56427	55.8249	14	4.85	25.05	7.58733	54.246	14.6194
8028100	266196	Silver Lake	California	5c Northern Sierra Upper Montane Forests	5 Sierra Nevada	6.2 WESTERN CORDILLERA	6 NORTHWESTERN FORESTED MOUNTAINS	1765.92	meters	Sierra Nevada	Sierra Nevada	39.9551	-121.141	c(-121.141031061016, 39.955055340804)	-1.28115	-1.802	-1.70319	-0.853611	-0.684964	0.00125665	0.00486814	0.00481779	0.0043918	0.00430632	1.20702	2793.07	3142.15	3269.2	3461.77	310.303	485.8	542.25	625.9	7.06167	-3.3025	19.2775	8.09125	115.604	8.14167	-2.45	20.65	8.54969	105.012	8.6	-1.85	21.15	8.57709	100.001	9.21389
8060141	NA	NA	California	5e Northern Sierra Lower Montane Forests	5 Sierra Nevada	6.2 WESTERN CORDILLERA	6 NORTHWESTERN FORESTED MOUNTAINS	506.31	meters	Sierra Nevada	Sierra Nevada	39.3136	-121.148	c(-121.148217700416, 39.3135516090197)	-1.24562	-1.61266	-1.87371	-0.650265	-0.628864	0.00132524	0.00512475	0.00525357	0.00463951	0.0046258	1.37835	5634.07	6028.5	6185.88	6412.23	1282.08	1568.5	1668.05	1816.23	15.3912	6.4525	25.48	6.82968	44.4509	16.45	7.45	26.95	7.28435	44.2818	16.8917	7.95	27.45	7.31417	43.3255	17.5167
8062969	237670	White Rock Lake	California	5c Northern Sierra Upper Montane Forests	5 Sierra Nevada	6.2 WESTERN CORDILLERA	6 NORTHWESTERN FORESTED MOUNTAINS	2384.15	meters	Sierra Nevada	Sierra Nevada	39.4195	-120.384	c(-120.384428084713, 39.4194595951866)	-1.29928	-1.90046	-1.61466	-0.959074	-0.720034	0.00122192	0.00473491	0.00459156	0.00426333	0.00414375	1.12013	1939.32	2254.9	2374	2543.48	59.365	148.8	175.15	237.833	3.94583	-5.3475	15.6575	7.56384	196.557	5.1	-4.35	16.95	7.99449	156.755	5.5875	-3.7	17.4	7.98775	144.065	6.225
15014307	269382	Yuba Reservoir	California	5d Northern Sierra Mid-Montane Forests	5 Sierra Nevada	6.2 WESTERN CORDILLERA	6 NORTHWESTERN FORESTED MOUNTAINS	960.3	meters	Sierra Nevada	Sierra Nevada	39.2234	-120.988	c(-120.988412883354, 39.2234067465962)	-1.25442	-1.65785	-1.83306	-0.698708	-0.644517	0.00130827	0.00506357	0.00514968	0.0045805	0.00455091	1.33595	4765.13	5175.3	5333.63	5562.4	866.47	1133.3	1220.75	1353.97	13.0106	4.3425	23.2925	6.79757	52.364	14.1167	5.45	24.75	7.24284	51.307	14.5583	5.95	25.2	7.25576	49.8824	15.1889
2764130	256951	Big Lake	California	4f Low Southern Cascades Mixed Conifer Forest	4 Cascades	6.2 WESTERN CORDILLERA	6 NORTHWESTERN FORESTED MOUNTAINS	1782.68	meters	Cascades	Cascades - General	40.6305	-121.629	c(-121.629198441617, 40.630505720769)	-0.40043	-0.242012	0.18005	0.436402	0.178463	0.000819286	0.00409286	0.00388125	0.00375228	0.00388047	1.22176	2820.64	3154.45	3289.2	3500.78	265.875	428	486	570.167	7.30417	-2.515	19.28	7.75435	107.108	8.36667	-1.45	20.75	8.24807	98.5825	8.825	-0.85	21.25	8.2825	94.0863	9.45
2769260	267931	Summit Lake	California	4e High Southern Cascades Montane Forest	4 Cascades	6.2 WESTERN CORDILLERA	6 NORTHWESTERN FORESTED MOUNTAINS	1885.35	meters	Cascades	Cascades - General	40.0766	-121.413	c(-121.413497407876, 40.0765664065149)	-0.398271	-0.256284	0.181141	0.442438	0.157411	0.000811548	0.00407288	0.00385372	0.00372244	0.00386425	1.20859	2671.57	3016.75	3147.4	3345.87	213.825	363.7	421.7	505.867	6.78125	-2.975	18.56	7.73613	115.129	7.875	-1.95	19.95	8.21109	104.268	8.33333	-1.4	20.45	8.24584	99.2273	8.95556
2772516	257757	Butt Valley Reservoir	California	5d Northern Sierra Mid-Montane Forests	5 Sierra Nevada	6.2 WESTERN CORDILLERA	6 NORTHWESTERN FORESTED MOUNTAINS	1263.5	meters	Sierra Nevada	Sierra Nevada	40.1426	-121.172	c(-121.171589167392, 40.1425854444553)	-1.26329	-1.70624	-1.7895	-0.750607	-0.660792	0.00129117	0.00499806	0.00503837	0.00451728	0.00447041	1.29323	3984.67	4371.8	4541.23	4766.6	758.35	964.8	1049.15	1174.17	10.841	0.685	23.195	8.10424	75.0513	11.9167	1.55	24.55	8.58374	72.0314	12.3833	2.2	25.05	8.60796	69.6039	13.0028
2772464	218939	Beauty Lake	California	4e High Southern Cascades Montane Forest	4 Cascades	6.2 WESTERN CORDILLERA	6 NORTHWESTERN FORESTED MOUNTAINS	2083.92	meters	Cascades	Cascades - General	40.4533	-121.21	c(-121.210259407161, 40.4533198297221)	-0.391819	-0.29388	0.179021	0.454273	0.10173	0.000788416	0.00402027	0.00378358	0.00364564	0.00382139	1.16925	2316.15	2652	2776.72	2947.83	142.58	244.9	299.95	380.067	5.31229	-4.6925	17.65	8.00892	152.96	6.43333	-3.65	19.05	8.49779	132.09	6.90417	-3	19.6	8.5285	124.074	7.51667
2772482	253690	Drake Lake	California	4e High Southern Cascades Montane Forest	4 Cascades	6.2 WESTERN CORDILLERA	6 NORTHWESTERN FORESTED MOUNTAINS	1981.5	meters	Cascades	Cascades - General	40.4298	-121.427	c(-121.427234576209, 40.4297672712046)	-0.394848	-0.277218	0.179409	0.448398	0.126469	0.000799275	0.00404359	0.00381497	0.00368006	0.00384043	1.18772	2467.33	2815.45	2944	3124.98	174.832	299.9	359.45	442.1	5.98458	-3.835	18.1375	7.87245	133.015	7.11667	-2.75	19.65	8.37446	117.674	7.57917	-2.15	20.15	8.40949	111.342	8.19167
2772486	254928	Little Willow Lake	California	4e High Southern Cascades Montane Forest	4 Cascades	6.2 WESTERN CORDILLERA	6 NORTHWESTERN FORESTED MOUNTAINS	1837.4	meters	Cascades	Cascades - General	40.4111	-121.39	c(-121.389947907722, 40.4110888364849)	-0.398907	-0.251928	0.181411	0.440972	0.163894	0.00081383	0.00407898	0.00386186	0.00373144	0.00386925	1.21248	2716.04	3069.05	3201.25	3398.72	251.382	415.8	475.35	558	6.93313	-2.8525	19.0975	7.88083	114.585	8.04167	-1.85	20.55	8.38228	104.236	8.50833	-1.25	21.05	8.4186	99.2204	9.11944
2774200	261429	Homer Lake	California	5c Northern Sierra Upper Montane Forests	5 Sierra Nevada	6.2 WESTERN CORDILLERA	6 NORTHWESTERN FORESTED MOUNTAINS	1987.89	meters	Sierra Nevada	Sierra Nevada	40.2209	-120.967	c(-120.966625484257, 40.2209096444536)	-1.28993	-1.84183	-1.66717	-0.896495	-0.69229	0.00123905	0.00481386	0.00472576	0.00433956	0.0042366	1.16338	2408.03	2740.7	2870.07	3039.37	197.465	330.4	388.4	469.5	5.42021	-5.4175	18.03	8.3588	156.762	6.55833	-4.25	19.45	8.82635	134.582	7.0375	-3.6	19.95	8.84341	126.23	7.65
8026050	NA	NA	California	5f Northeastern Sierra Mixed Conifer-Pine Forests	5 Sierra Nevada	6.2 WESTERN CORDILLERA	6 NORTHWESTERN FORESTED MOUNTAINS	1826.66	meters	Sierra Nevada	Sierra Nevada	40.2272	-120.52	c(-120.52005717504, 40.2271639510989)	-1.2801	-1.78859	-1.71515	-0.839312	-0.67646	0.00125826	0.00488608	0.00484837	0.00440922	0.00432635	1.21125	2934.31	3292.15	3426.9	3603.65	396.47	592.9	650.85	728.867	7.23313	-4.3225	20.2425	8.72416	122.04	8.33333	-3.15	21.75	9.23933	110.872	8.83333	-2.5	22.2	9.24124	104.953	9.44444
120053229	262610	Little Grass Valley Reservoir	California	5c Northern Sierra Upper Montane Forests	5 Sierra Nevada	6.2 WESTERN CORDILLERA	6 NORTHWESTERN FORESTED MOUNTAINS	1535.34	meters	Sierra Nevada	Sierra Nevada	39.7293	-120.99	c(-120.990054485779, 39.7292595632486)	-1.27177	-1.7553	-1.74524	-0.803374	-0.675223	0.0012747	0.00493151	0.00492527	0.004453	0.00438754	1.25213	3321.25	3666.4	3838.07	4068.13	443.633	647.1	703.55	800.667	8.94354	-0.68	20.3775	7.5757	85.1437	9.99167	0.05	21.75	8.06547	80.7219	10.4625	0.65	22.25	8.08427	77.4177	11.0944
8028090	266330	Smith Lake	California	5d Northern Sierra Mid-Montane Forests	5 Sierra Nevada	6.2 WESTERN CORDILLERA	6 NORTHWESTERN FORESTED MOUNTAINS	1246.61	meters	Sierra Nevada	Sierra Nevada	39.9854	-121.018	c(-121.018252502632, 39.9854195972815)	-1.26472	-1.71381	-1.78261	-0.758857	-0.660757	0.00128827	0.00498767	0.00502075	0.00450723	0.00445628	1.28605	3873.09	4250	4412.02	4638.87	725.76	937.5	1012.55	1134.47	10.4967	-0.0375	22.9725	8.23594	78.8047	11.5833	0.75	24.45	8.71815	75.2646	12.0292	1.35	24.9	8.74252	72.7701	12.6528
2781997	NA	NA	California	78k Eastern Klamath Low Elevation Forests	78 Klamath Mountains/California High North Coast Range	6.2 WESTERN CORDILLERA	6 NORTHWESTERN FORESTED MOUNTAINS	382.2	meters	Klamath Mountains	Klamath Mountains	40.623	-122.53	c(-122.529782314271, 40.6230145061095)	0.0911422	3.44097	3.09417	3.28041	2.78498	0.000666859	0.00263566	0.00280843	0.00271434	0.00296041	1.41152	6076.17	6451.3	6608.38	6834.7	917.415	1145.6	1231.6	1362.27	16.595	6.4575	28.6675	7.93703	47.891	17.6	7.45	30.15	8.42016	47.8418	18.0417	7.9	30.6	8.42538	46.7269	18.6667
8057641	236921	Upper Sardine Lake	California	5c Northern Sierra Upper Montane Forests	5 Sierra Nevada	6.2 WESTERN CORDILLERA	6 NORTHWESTERN FORESTED MOUNTAINS	1828.3	meters	Sierra Nevada	Sierra Nevada	39.6082	-120.635	c(-120.63497842582, 39.6082046238277)	-1.28569	-1.83142	-1.67679	-0.885004	-0.699452	0.00124796	0.00482841	0.00475034	0.00435356	0.00426016	1.18528	2505	2854.65	2987.75	3189.47	192.22	336.2	392.6	476.267	6.22083	-3.38	17.8925	7.63703	123.961	7.35	-2.55	19.25	8.08084	109.943	7.82917	-1.95	19.7	8.09277	103.746	8.46944
8063129	220666	Cascade Lakes	California	5c Northern Sierra Upper Montane Forests	5 Sierra Nevada	6.2 WESTERN CORDILLERA	6 NORTHWESTERN FORESTED MOUNTAINS	2021.3	meters	Sierra Nevada	Sierra Nevada	39.3007	-120.431	c(-120.43056820783, 39.3006761196691)	-1.28366	-1.82429	-1.6833	-0.877238	-0.701434	0.00125208	0.00483825	0.00476697	0.00436302	0.00427456	1.19547	2573.26	2924.85	3062.18	3280.2	206.573	354.6	409.45	493.633	6.60896	-2.4175	18.08	7.40428	112.987	7.73333	-1.35	19.35	7.84913	101.497	8.21667	-0.75	19.8	7.84818	95.8477	8.85556
8063141	227579	Long Lake	California	5c Northern Sierra Upper Montane Forests	5 Sierra Nevada	6.2 WESTERN CORDILLERA	6 NORTHWESTERN FORESTED MOUNTAINS	2021.3	meters	Sierra Nevada	Sierra Nevada	39.2929	-120.432	c(-120.432214868937, 39.292856589549)	-1.28405	-1.82652	-1.6813	-0.879616	-0.702258	0.0012513	0.00483523	0.00476186	0.00436012	0.00427091	1.19353	2552.06	2906.55	3043.1	3259.32	199.958	345.5	400.35	484.533	6.53417	-2.49	18.005	7.39898	114.209	7.66667	-1.45	19.25	7.84866	102.374	8.15	-0.85	19.7	7.84762	96.6304	8.78889
8056633	NA	NA	California	5e Northern Sierra Lower Montane Forests	5 Sierra Nevada	6.2 WESTERN CORDILLERA	6 NORTHWESTERN FORESTED MOUNTAINS	831.74	meters	Sierra Nevada	Sierra Nevada	39.5155	-121.27	c(-121.270450857732, 39.515460668973)	-1.25127	-1.6414	-1.84782	-0.681147	-0.637178	0.00131429	0.00508581	0.00518741	0.00460189	0.00457718	1.35102	5064.31	5452.6	5606.18	5833.33	995.418	1271.1	1360.15	1493.87	13.8302	5.145	24.035	6.78081	49.1198	14.875	6.15	25.45	7.23629	48.6473	15.3042	6.65	25.95	7.2742	47.5613	15.9306
8062979	258984	Culbertson Lake	California	5c Northern Sierra Upper Montane Forests	5 Sierra Nevada	6.2 WESTERN CORDILLERA	6 NORTHWESTERN FORESTED MOUNTAINS	1964.63	meters	Sierra Nevada	Sierra Nevada	39.4163	-120.622	c(-120.622174696582, 39.41626993153)	-1.28582	-1.83606	-1.67269	-0.889853	-0.704257	0.00124783	0.00482222	0.00473985	0.00434765	0.00425441	1.18489	2462.8	2820.95	2957.75	3165.82	162.56	296.5	354.4	438.6	6.20583	-2.8575	17.475	7.32995	119.235	7.35	-1.95	18.85	7.7986	106.103	7.84583	-1.3	19.3	7.80311	99.8507	8.48611
8063009	NA	NA	California	5c Northern Sierra Upper Montane Forests	5 Sierra Nevada	6.2 WESTERN CORDILLERA	6 NORTHWESTERN FORESTED MOUNTAINS	2090.89	meters	Sierra Nevada	Sierra Nevada	39.3974	-120.624	c(-120.624259656952, 39.3973964390587)	-1.28905	-1.85314	-1.65729	-0.908203	-0.708624	0.00124156	0.00479905	0.00470051	0.0043253	0.00422518	1.16924	2311.59	2658.95	2793.5	2990.9	121.67	229.3	284.2	368.4	5.62833	-3.4075	16.8775	7.31583	131.539	6.775	-2.45	18.25	7.77433	114.75	7.2625	-1.85	18.7	7.78308	107.645	7.90556
8063057	257253	Blue Lake	California	5c Northern Sierra Upper Montane Forests	5 Sierra Nevada	6.2 WESTERN CORDILLERA	6 NORTHWESTERN FORESTED MOUNTAINS	1810.44	meters	Sierra Nevada	Sierra Nevada	39.3573	-120.633	c(-120.632780201733, 39.3572949960522)	-1.27552	-1.77859	-1.72444	-0.828083	-0.689458	0.00126774	0.00490018	0.00487211	0.0044229	0.00435266	1.2346	3047.95	3416.6	3592.82	3829.43	329.953	528.3	586.2	672.4	8.1875	-0.775	19.3475	7.26548	89.2403	9.30833	0.15	20.75	7.75763	83.3407	9.79167	0.75	21.2	7.77089	79.5494	10.4417
8063065	265659	Rucker Lake	California	5d Northern Sierra Mid-Montane Forests	5 Sierra Nevada	6.2 WESTERN CORDILLERA	6 NORTHWESTERN FORESTED MOUNTAINS	1665.84	meters	Sierra Nevada	Sierra Nevada	39.3556	-120.652	c(-120.652231878614, 39.3555773850971)	-1.27287	-1.76299	-1.7385	-0.811321	-0.684543	0.00127284	0.00492132	0.00490804	0.00444332	0.00437882	1.24736	3229.19	3611.8	3789.32	4026.37	384.385	589.3	647.2	738.567	8.73417	-0.21	19.85	7.23969	83.3068	9.84167	0.75	21.25	7.72957	78.5393	10.3292	1.35	21.7	7.73773	75.075	10.9806
8063107	258965	Crystal Lake	California	5c Northern Sierra Upper Montane Forests	5 Sierra Nevada	6.2 WESTERN CORDILLERA	6 NORTHWESTERN FORESTED MOUNTAINS	1792.41	meters	Sierra Nevada	Sierra Nevada	39.3196	-120.575	c(-120.574800653715, 39.3195552979582)	-1.27605	-1.78176	-1.72157	-0.831498	-0.690229	0.00126668	0.00489586	0.00486477	0.00441874	0.00434722	1.23197	3012.24	3377	3556.38	3792.03	323.245	516.1	572.45	658.167	8.07708	-0.895	19.3	7.29636	90.8559	9.2	0.05	20.65	7.75904	84.3374	9.69167	0.65	21.1	7.75973	80.2723	10.3389
14996919	266022	Shadow Lake	California	5c Northern Sierra Upper Montane Forests	5 Sierra Nevada	6.2 WESTERN CORDILLERA	6 NORTHWESTERN FORESTED MOUNTAINS	2213.75	meters	Sierra Nevada	Sierra Nevada	38.9699	-120.273	c(-120.272961569196, 38.9699052477602)	-1.29134	-1.86739	-1.64455	-0.92346	-0.713729	0.00123767	0.00478001	0.00466795	0.00430671	0.00420146	1.15925	2193.61	2513.9	2643.03	2824.95	103.678	201.5	242.85	320.533	5.26938	-3.4775	16.5825	7.25496	139.41	6.33333	-2.35	17.75	7.69425	121.488	6.79583	-1.8	18.2	7.71309	114.006	7.41667
14996963	NA	NA	California	5c Northern Sierra Upper Montane Forests	5 Sierra Nevada	6.2 WESTERN CORDILLERA	6 NORTHWESTERN FORESTED MOUNTAINS	1704.65	meters	Sierra Nevada	Sierra Nevada	38.9244	-120.369	c(-120.369370645677, 38.9244248508644)	-1.27311	-1.76419	-1.73754	-0.812566	-0.686169	0.00127282	0.00491999	0.00490558	0.0044418	0.00437734	1.24708	3216.86	3578.4	3740.88	3967.9	371.398	555.8	607.6	698.967	8.72188	0.0625	19.7325	7.09555	81.7609	9.75	1.05	20.95	7.55092	77.4453	10.1958	1.65	21.4	7.56381	74.3218	10.8194
14981058	NA	NA	California	5c Northern Sierra Upper Montane Forests	5 Sierra Nevada	6.2 WESTERN CORDILLERA	6 NORTHWESTERN FORESTED MOUNTAINS	2212.65	meters	Sierra Nevada	Sierra Nevada	38.8865	-120.264	c(-120.264261891379, 38.8865150567325)	-1.29046	-1.86301	-1.64853	-0.918757	-0.712312	0.00123941	0.004786	0.00467811	0.00431244	0.00420874	1.16358	2229.78	2555.15	2675.95	2857.17	108.935	204.6	244.4	322.6	5.42333	-3.3075	16.6675	7.22524	134.777	6.49167	-2.25	17.85	7.65049	117.851	6.925	-1.65	18.3	7.66821	111.151	7.53333
14981136	261676	Ice House Reservoir	California	5g Central Sierra Mid-Montane Forests	5 Sierra Nevada	6.2 WESTERN CORDILLERA	6 NORTHWESTERN FORESTED MOUNTAINS	1657.38	meters	Sierra Nevada	Sierra Nevada	38.8249	-120.343	c(-120.343122988565, 38.8248743970612)	-1.27095	-1.75108	-1.74936	-0.798517	-0.681267	0.00127703	0.00493778	0.00493578	0.00445891	0.00439881	1.25757	3377.17	3742.9	3897.32	4121.83	421.195	607.6	657.85	752.867	9.18354	0.5475	20.1775	7.08746	77.5266	10.2	1.55	21.35	7.51235	73.6505	10.625	2.1	21.75	7.52459	70.9285	11.2417
14981210	NA	NA	California	5b Northern Sierra Subalpine Forests	5 Sierra Nevada	6.2 WESTERN CORDILLERA	6 NORTHWESTERN FORESTED MOUNTAINS	2190.32	meters	Sierra Nevada	Sierra Nevada	38.6546	-120.151	c(-120.150936645702, 38.654641396344)	-1.29042	-1.8609	-1.65047	-0.91645	-0.713026	0.00123966	0.00478899	0.00468307	0.00431525	0.00421302	1.16411	2247.9	2564.35	2689.7	2871.4	113.963	210.8	249.1	329.8	5.44292	-3.445	16.77	7.29001	135.532	6.49167	-2.45	17.95	7.69303	118.506	6.9375	-1.85	18.4	7.71217	111.61	7.55
7951500	NA	NA	California	78k Eastern Klamath Low Elevation Forests	78 Klamath Mountains/California High North Coast Range	6.2 WESTERN CORDILLERA	6 NORTHWESTERN FORESTED MOUNTAINS	437.16	meters	Klamath Mountains	Klamath Mountains	40.9961	-121.97	c(-121.970095475412, 40.9960539779456)	0.0865355	3.42723	3.11101	3.26233	2.76097	0.000659141	0.00260507	0.00276266	0.00268621	0.00293546	1.39163	5638.93	6027.7	6196.48	6420.47	774.427	989.6	1075.45	1197.83	15.3971	4.84	27.735	8.14416	53.015	16.4417	5.85	29.15	8.5792	52.1796	16.9125	6.4	29.75	8.64314	51.1342	17.5306
7951504	NA	NA	California	4h Southern Cascades Foothills	4 Cascades	6.2 WESTERN CORDILLERA	6 NORTHWESTERN FORESTED MOUNTAINS	717.95	meters	Cascades	Cascades - General	40.9824	-121.864	c(-121.86424216321, 40.9823864786683)	-0.421512	-0.0969406	0.192294	0.393123	0.393274	0.00089488	0.00429586	0.0041501	0.00404798	0.00404583	1.35035	4890.33	5283.6	5457.82	5682.7	1039.39	1302.1	1404.95	1534.03	13.3473	3.0125	25.575	8.01726	60.2409	14.4083	4.05	26.95	8.47697	58.8338	14.8917	4.6	27.55	8.54309	57.4143	15.5111
7951536	NA	NA	California	4g California Cascades Eastside Conifer Forest	4 Cascades	6.2 WESTERN CORDILLERA	6 NORTHWESTERN FORESTED MOUNTAINS	973.83	meters	Cascades	Cascades - General	40.8893	-121.533	c(-121.532682533243, 40.8893335037774)	-0.419041	-0.113216	0.188449	0.395936	0.369064	0.000886016	0.00427309	0.00412111	0.00401574	0.0040272	1.33527	4599.15	4960.9	5135.68	5361.77	921.327	1148.9	1251.75	1380.87	12.5435	2.1525	24.8875	8.04475	64.4194	13.525	3.15	26.25	8.52399	63.024	14.0083	3.75	26.85	8.58868	61.3683	14.6306
7951656	253906	Soap Lake	California	4e High Southern Cascades Montane Forest	4 Cascades	6.2 WESTERN CORDILLERA	6 NORTHWESTERN FORESTED MOUNTAINS	1925.18	meters	Cascades	Cascades - General	40.5519	-121.38	c(-121.380184108465, 40.5518959052973)	-0.396945	-0.26356	0.179692	0.443781	0.146583	0.000806792	0.0040627	0.00384065	0.00370804	0.00385592	1.2005	2598.85	2937.75	3070.9	3258.7	217.82	358	419.05	501.167	6.46813	-3.4475	18.7275	7.92669	123.787	7.53333	-2.45	20.15	8.42926	111.893	8.0125	-1.8	20.7	8.46158	105.96	8.63056
7951680	253854	Silver Lake	California	4e High Southern Cascades Montane Forest	4 Cascades	6.2 WESTERN CORDILLERA	6 NORTHWESTERN FORESTED MOUNTAINS	2006.08	meters	Cascades	Cascades - General	40.528	-121.387	c(-121.3866607355, 40.5280141785983)	-0.394777	-0.277058	0.178961	0.448015	0.126645	0.000799018	0.00404382	0.00381546	0.00368049	0.00384057	1.18728	2469.03	2806.25	2937.9	3120.02	179.857	303	362.55	446.233	5.96875	-3.925	18.225	7.9234	134.308	7.05833	-2.95	19.65	8.43364	119.485	7.5375	-2.3	20.2	8.45696	112.634	8.15833
7951702	265143	Rainbow Lake	California	4e High Southern Cascades Montane Forest	4 Cascades	6.2 WESTERN CORDILLERA	6 NORTHWESTERN FORESTED MOUNTAINS	2008.59	meters	Cascades	Cascades - General	40.5123	-121.349	c(-121.348932138145, 40.5122697709803)	-0.394095	-0.28124	0.178879	0.449488	0.120449	0.000796574	0.00403796	0.00380758	0.00367187	0.0038358	1.18312	2430.12	2766.55	2896.65	3076.28	170.602	287.7	347.25	429.9	5.81479	-4.0775	18.0925	7.9355	138.12	6.90833	-3.15	19.45	8.4584	122.438	7.38333	-2.5	20	8.48021	115.314	8
7946780	257681	Bullseye Lake	California	4e High Southern Cascades Montane Forest	4 Cascades	6.2 WESTERN CORDILLERA	6 NORTHWESTERN FORESTED MOUNTAINS	2055.86	meters	Cascades	Cascades - General	41.5551	-121.575	c(-121.574967957803, 41.5550571077876)	-0.390169	-0.298954	0.174641	0.452475	0.0939956	0.000782486	0.00401317	0.00377604	0.0036368	0.00381544	1.15915	2272.06	2580.5	2710.72	2876.2	138.967	229.4	286.3	364.967	4.96	-5.675	17.6325	8.19396	169.224	6.025	-4.55	18.65	8.62566	143.165	6.525	-3.85	19.35	8.73288	134.501	7.13056
2764062	266195	Silver Lake	California	4f Low Southern Cascades Mixed Conifer Forest	4 Cascades	6.2 WESTERN CORDILLERA	6 NORTHWESTERN FORESTED MOUNTAINS	1444.59	meters	Cascades	Cascades - General	40.7358	-121.836	c(-121.836384366793, 40.7358107510336)	-0.408625	-0.186196	0.184881	0.419466	0.261275	0.000848672	0.00417096	0.00398464	0.00386631	0.00394422	1.27175	3485.28	3849.9	4016.82	4243.27	461.552	662.7	720.7	814.167	9.43979	-0.1175	21.165	7.5873	80.7457	10.4917	0.95	22.65	8.05926	76.8159	10.95	1.55	23.15	8.09565	74.0487	11.5722
2764090	257619	Buckhorn Lake	California	4f Low Southern Cascades Mixed Conifer Forest	4 Cascades	6.2 WESTERN CORDILLERA	6 NORTHWESTERN FORESTED MOUNTAINS	1457.49	meters	Cascades	Cascades - General	40.7016	-121.794	c(-121.793784091318, 40.7015679750198)	-0.407706	-0.19245	0.183982	0.420965	0.252023	0.000845376	0.00416221	0.00397323	0.00385376	0.0039371	1.26614	3403.74	3764.6	3931.63	4157.1	437.192	638.3	697.8	788.7	9.18771	-0.44	20.9575	7.62511	83.4104	10.2583	0.65	22.45	8.10471	79.0061	10.7167	1.25	22.95	8.1447	76.1236	11.3361
2772528	262967	Lotts Lake	California	5c Northern Sierra Upper Montane Forests	5 Sierra Nevada	6.2 WESTERN CORDILLERA	6 NORTHWESTERN FORESTED MOUNTAINS	1940.15	meters	Sierra Nevada	Sierra Nevada	40.0229	-121.396	c(-121.395723897707, 40.0228976925351)	-1.28622	-1.83213	-1.67612	-0.885858	-0.696473	0.00124705	0.00482744	0.00474863	0.00435252	0.004257	1.18294	2498.8	2836.35	2961.85	3147.78	189.1	330.1	385.05	469.233	6.13479	-3.6025	17.8375	7.70129	127.05	7.225	-2.55	19.25	8.18159	113.24	7.66667	-2	19.75	8.21574	107.493	8.28889
7954256	261530	Horseshoe Lake	California	4e High Southern Cascades Montane Forest	4 Cascades	6.2 WESTERN CORDILLERA	6 NORTHWESTERN FORESTED MOUNTAINS	1994.02	meters	Cascades	Cascades - General	40.4722	-121.337	c(-121.336720636481, 40.4721912995626)	-0.395068	-0.275515	0.179591	0.447964	0.12896	0.000800064	0.00404597	0.00381809	0.00368347	0.00384235	1.18906	2483.51	2827.65	2957.75	3139.25	185.717	312.1	373.2	456.367	6.03479	-3.8225	18.29	7.93087	132.858	7.14167	-2.85	19.65	8.42339	117.947	7.61667	-2.2	20.2	8.45495	111.413	8.23333
2774996	232102	Saddle Lake	California	5c Northern Sierra Upper Montane Forests	5 Sierra Nevada	6.2 WESTERN CORDILLERA	6 NORTHWESTERN FORESTED MOUNTAINS	1841.37	meters	Sierra Nevada	Sierra Nevada	39.9866	-121.35	c(-121.35032905422, 39.9866238105739)	-1.28239	-1.81186	-1.69439	-0.864082	-0.691176	0.00125452	0.00485494	0.00479532	0.00437905	0.00429161	1.20157	2693.97	3041.15	3168.85	3366.33	252.255	418.6	475.05	559.733	6.84729	-2.97	18.6	7.7459	114.195	7.93333	-2.05	20.05	8.22842	103.72	8.38333	-1.45	20.55	8.26149	98.8101	9.00556
2775008	NA	NA	California	5c Northern Sierra Upper Montane Forests	5 Sierra Nevada	6.2 WESTERN CORDILLERA	6 NORTHWESTERN FORESTED MOUNTAINS	1866.62	meters	Sierra Nevada	Sierra Nevada	39.9675	-121.213	c(-121.212654701765, 39.9675461038753)	-1.28463	-1.81998	-1.68703	-0.872874	-0.691222	0.00125011	0.00484386	0.0047765	0.00436834	0.00427649	1.19059	2613.58	2949.75	3076.75	3261.12	241.645	397.4	453.85	536.467	6.42396	-3.79	18.5125	7.99681	125.851	7.475	-2.95	19.95	8.49193	113.604	7.92917	-2.35	20.45	8.52001	107.785	8.54722
2772470	225248	Hidden Lakes	California	4e High Southern Cascades Montane Forest	4 Cascades	6.2 WESTERN CORDILLERA	6 NORTHWESTERN FORESTED MOUNTAINS	2071.72	meters	Cascades	Cascades - General	40.4501	-121.198	c(-121.197581587743, 40.4501490762628)	-0.392168	-0.291574	0.17919	0.453542	0.105158	0.000789667	0.0040235	0.00378786	0.00365036	0.00382403	1.17137	2336.57	2673.4	2799.62	2972.27	147.757	251.1	307.6	389.233	5.38833	-4.65	17.73	8.01821	150.903	6.50833	-3.65	19.15	8.52381	130.968	6.97917	-3	19.65	8.54469	122.971	7.59444
2772472	261830	Island Lake	California	4e High Southern Cascades Montane Forest	4 Cascades	6.2 WESTERN CORDILLERA	6 NORTHWESTERN FORESTED MOUNTAINS	2167.42	meters	Cascades	Cascades - General	40.4499	-121.265	c(-121.264596589759, 40.4498594604201)	-0.389736	-0.30668	0.178102	0.458191	0.0827983	0.000780948	0.00400236	0.0037598	0.00361953	0.00380681	1.15654	2206.26	2539.2	2659.28	2826.5	113.122	213.9	255.5	331.133	4.86604	-5.0775	17.1725	7.97835	166.799	6	-4.05	18.55	8.4513	140.855	6.475	-3.4	19.1	8.48732	131.747	7.08611
2772490	219500	Blue Lake	California	4e High Southern Cascades Montane Forest	4 Cascades	6.2 WESTERN CORDILLERA	6 NORTHWESTERN FORESTED MOUNTAINS	1915	meters	Cascades	Cascades - General	40.403	-121.466	c(-121.466194314712, 40.4030355971189)	-0.397852	-0.259047	0.18071	0.442923	0.153434	0.000810046	0.00406902	0.00384877	0.00371709	0.00386119	1.20604	2643.72	3004.85	3131.85	3328.53	221.17	379.2	437.2	520.333	6.68125	-3.0575	18.7375	7.81609	118.023	7.81667	-2.05	20.25	8.33572	106.64	8.275	-1.45	20.75	8.36439	101.372	8.89722
8005367	NA	NA	California	78q Outer North Coast Ranges	78 Klamath Mountains/California High North Coast Range	6.2 WESTERN CORDILLERA	6 NORTHWESTERN FORESTED MOUNTAINS	839.1	meters	Klamath Mountains	Klamath Mountains	39.225	-122.974	c(-122.97396168449, 39.224999393107)	0.0748587	3.39565	3.15668	3.21314	2.69577	0.000639392	0.00251956	0.00263859	0.00260965	0.00286729	1.34086	4604.35	4930.9	5066.57	5295	224.675	363.2	405.95	494.233	12.5719	4.2075	22.4625	6.49724	51.8115	13.45	5.35	23.55	6.8368	50.8312	13.8292	5.75	24	6.85202	49.5819	14.4583
8038621	260925	Grizzly Ice Pond	California	5f Northeastern Sierra Mixed Conifer-Pine Forests	5 Sierra Nevada	6.2 WESTERN CORDILLERA	6 NORTHWESTERN FORESTED MOUNTAINS	1503.81	meters	Sierra Nevada	Sierra Nevada	39.8406	-120.43	c(-120.429807601156, 39.8406274321072)	-1.27111	-1.74716	-1.75249	-0.794806	-0.668614	0.00127585	0.00494241	0.00494378	0.00446344	0.00439875	1.25508	3422.49	3756.2	3915.72	4139.63	557.59	760.5	818.45	919.2	9.07625	-1.82	21.535	8.32666	92.3722	10.15	-0.95	22.95	8.77372	86.4406	10.6292	-0.3	23.4	8.7767	82.7387	11.2583
8057639	266954	Lower Sardine Lake	California	5c Northern Sierra Upper Montane Forests	5 Sierra Nevada	6.2 WESTERN CORDILLERA	6 NORTHWESTERN FORESTED MOUNTAINS	1757.3	meters	Sierra Nevada	Sierra Nevada	39.6146	-120.626	c(-120.626211113026, 39.6145569582842)	-1.28019	-1.80215	-1.70316	-0.853558	-0.692119	0.00125861	0.00486812	0.00481772	0.00439187	0.00431031	1.21186	2792.31	3149.3	3294.55	3514.12	282.645	464.4	520.8	604.467	7.25313	-2.3425	18.93	7.64118	106.112	8.38333	-1.55	20.35	8.11097	96.7512	8.8625	-0.95	20.8	8.12312	91.9185	9.50278
8057643	238279	Young America Lake	California	5c Northern Sierra Upper Montane Forests	5 Sierra Nevada	6.2 WESTERN CORDILLERA	6 NORTHWESTERN FORESTED MOUNTAINS	2210.8	meters	Sierra Nevada	Sierra Nevada	39.6007	-120.651	c(-120.651266205734, 39.6006539068398)	-1.2932	-1.86948	-1.6425	-0.925855	-0.710025	0.00123341	0.00477678	0.00466271	0.0043038	0.00419558	1.14895	2175.06	2508	2637.22	2819.83	99.96	204.6	247.5	326.667	4.91	-4.67	16.5325	7.61472	157.633	6.05833	-3.85	17.95	8.08314	133.422	6.5375	-3.25	18.4	8.09538	124.485	7.17778
8057647	NA	NA	California	5d Northern Sierra Mid-Montane Forests	5 Sierra Nevada	6.2 WESTERN CORDILLERA	6 NORTHWESTERN FORESTED MOUNTAINS	1323.13	meters	Sierra Nevada	Sierra Nevada	39.5994	-120.989	c(-120.989296013888, 39.5994129990055)	-1.26463	-1.71423	-1.78236	-0.75913	-0.66503	0.00128874	0.00498733	0.00502011	0.00450689	0.00445801	1.28708	3868.52	4251.9	4421.07	4651.33	596.225	805.7	876.05	997.433	10.5442	1.3	21.5825	7.28261	69.3397	11.5917	2.05	23.05	7.79807	67.2731	12.0583	2.65	23.5	7.81811	64.9266	12.6917
8060167	NA	NA	California	5e Northern Sierra Lower Montane Forests	5 Sierra Nevada	6.2 WESTERN CORDILLERA	6 NORTHWESTERN FORESTED MOUNTAINS	582.12	meters	Sierra Nevada	Sierra Nevada	39.2589	-121.153	c(-121.153226255082, 39.2588543612164)	-1.24717	-1.6205	-1.86665	-0.658689	-0.63102	0.00132219	0.0051141	0.00523551	0.00462925	0.00461249	1.37077	5471.96	5876.1	6029.07	6255	1184.99	1479.6	1570.1	1716.3	14.9477	6.145	24.9225	6.74448	45.1949	16.0333	7.15	26.45	7.21108	44.9756	16.4625	7.65	26.9	7.23355	43.9659	17.0861
8062957	268330	Tollhouse Lake	California	5c Northern Sierra Upper Montane Forests	5 Sierra Nevada	6.2 WESTERN CORDILLERA	6 NORTHWESTERN FORESTED MOUNTAINS	2150.63	meters	Sierra Nevada	Sierra Nevada	39.4328	-120.518	c(-120.518303598555, 39.4327914397651)	-1.29312	-1.87214	-1.64015	-0.928664	-0.712515	0.00123373	0.00477327	0.0046567	0.00430037	0.00419205	1.14967	2153.93	2483.5	2612.68	2797.17	93.9275	195.3	232.15	309.333	4.93438	-4.265	16.43	7.45389	153.348	6.06667	-3.35	17.75	7.9005	130.228	6.55417	-2.7	18.2	7.89426	121.124	7.19722
8062975	257680	Bullpen Lake	California	5c Northern Sierra Upper Montane Forests	5 Sierra Nevada	6.2 WESTERN CORDILLERA	6 NORTHWESTERN FORESTED MOUNTAINS	1868.23	meters	Sierra Nevada	Sierra Nevada	39.4219	-120.636	c(-120.635908904429, 39.4219319912184)	-1.28194	-1.81499	-1.69164	-0.867255	-0.69868	0.00125535	0.00485079	0.00478829	0.00437518	0.0042903	1.20365	2662.89	3017.9	3166.93	3391.43	218.688	381.9	439.8	524	6.92688	-2.13	18.1775	7.32092	106.482	8.05833	-1.25	19.55	7.79446	96.7254	8.54583	-0.6	20	7.80002	91.567	9.18889
8063037	232509	Sand Ridge Lake	California	5c Northern Sierra Upper Montane Forests	5 Sierra Nevada	6.2 WESTERN CORDILLERA	6 NORTHWESTERN FORESTED MOUNTAINS	2375.86	meters	Sierra Nevada	Sierra Nevada	39.3759	-120.389	c(-120.38895607978, 39.3759435940531)	-1.29604	-1.88592	-1.62777	-0.943437	-0.716482	0.00122817	0.00475463	0.00462507	0.00428238	0.00416872	1.13573	2046.81	2373.9	2495.32	2669.7	79.9025	179.8	210.65	280.833	4.45958	-4.7325	16.1275	7.52101	171.881	5.60833	-3.75	17.45	7.96555	142.031	6.09583	-3.1	17.9	7.95886	131.411	6.73333
14996923	230603	Phipps Lake	California	5b Northern Sierra Subalpine Forests	5 Sierra Nevada	6.2 WESTERN CORDILLERA	6 NORTHWESTERN FORESTED MOUNTAINS	2603.15	meters	Sierra Nevada	Sierra Nevada	38.9611	-120.146	c(-120.146267045975, 38.9611293672682)	-1.30635	-1.93515	-1.5835	-0.996259	-0.731521	0.00120872	0.00468805	0.00451194	0.00421803	0.00408585	1.08691	1706.06	2004.3	2109.9	2264.03	23.3275	77.5	105.4	156.6	2.91208	-6.08	14.5725	7.46765	269.678	4.04167	-4.85	15.75	7.89136	195.25	4.50833	-4.3	16.2	7.91025	177.315	5.12778
14981062	261832	Island Lake	California	5b Northern Sierra Subalpine Forests	5 Sierra Nevada	6.2 WESTERN CORDILLERA	6 NORTHWESTERN FORESTED MOUNTAINS	2485.23	meters	Sierra Nevada	Sierra Nevada	38.8758	-120.188	c(-120.187507340123, 38.8757911857223)	-1.30514	-1.93194	-1.58639	-0.992876	-0.729388	0.00121115	0.00469246	0.00451931	0.00422215	0.00409048	1.09293	1726.36	2015	2118.25	2271.6	23.6375	74.4	100.75	150.433	3.09271	-5.8	14.5775	7.36376	247.968	4.18333	-4.65	15.75	7.75656	185.416	4.62917	-4.05	16.2	7.77986	169.586	5.23889
14981066	NA	NA	California	5b Northern Sierra Subalpine Forests	5 Sierra Nevada	6.2 WESTERN CORDILLERA	6 NORTHWESTERN FORESTED MOUNTAINS	2474.96	meters	Sierra Nevada	Sierra Nevada	38.8722	-120.153	c(-120.153161634295, 38.8721833060453)	-1.30011	-1.90838	-1.60763	-0.967503	-0.724291	0.00122086	0.00472442	0.00457359	0.00425306	0.00413138	1.1172	1884.01	2187.7	2302.2	2465.02	47.6625	124	150.35	207.033	3.85042	-5.055	15.36	7.37862	196.375	4.95	-3.95	16.55	7.77525	157.076	5.40417	-3.35	17	7.79202	145.185	6.01389
14981104	268722	Waca Lake	California	5b Northern Sierra Subalpine Forests	5 Sierra Nevada	6.2 WESTERN CORDILLERA	6 NORTHWESTERN FORESTED MOUNTAINS	2492.95	meters	Sierra Nevada	Sierra Nevada	38.8549	-120.141	c(-120.141429764313, 38.8549426484968)	-1.30103	-1.9123	-1.60408	-0.971748	-0.724925	0.00121914	0.00471911	0.00456452	0.00424789	0.00412441	1.11287	1856.76	2152.6	2266.35	2427.88	43.6325	117.8	144.15	199.833	3.71208	-5.22	15.2575	7.39714	204.614	4.78333	-4.15	16.45	7.82087	163.503	5.2375	-3.55	16.9	7.83654	150.731	5.85
14981122	260345	Frata Lake	California	5b Northern Sierra Subalpine Forests	5 Sierra Nevada	6.2 WESTERN CORDILLERA	6 NORTHWESTERN FORESTED MOUNTAINS	2458.56	meters	Sierra Nevada	Sierra Nevada	38.8452	-120.122	c(-120.121668433582, 38.8452460012888)	-1.29938	-1.90441	-1.6112	-0.963261	-0.723194	0.00122234	0.00472982	0.00458271	0.00425823	0.00413807	1.12085	1911.94	2212.2	2328.2	2493.58	53.2425	133.3	159.65	218.333	3.96833	-4.9825	15.5025	7.39934	190.83	5.04167	-3.95	16.75	7.80693	154.848	5.49583	-3.3	17.2	7.83134	143.439	6.11111
14981132	257207	Bloodsucker Lake	California	5c Northern Sierra Upper Montane Forests	5 Sierra Nevada	6.2 WESTERN CORDILLERA	6 NORTHWESTERN FORESTED MOUNTAINS	2259.78	meters	Sierra Nevada	Sierra Nevada	38.836	-120.21	c(-120.210293933817, 38.8359662292344)	-1.29194	-1.86991	-1.6423	-0.926201	-0.714033	0.00123663	0.00477669	0.0046622	0.00430338	0.00419683	1.15658	2173.59	2483.4	2604.97	2783.03	98.1025	192.2	227.5	302.2	5.17521	-3.6175	16.485	7.27181	142.313	6.225	-2.55	17.65	7.66576	123.145	6.65833	-1.95	18.1	7.68901	115.948	7.26944
14991601	229235	Mud Lake	California	5c Northern Sierra Upper Montane Forests	5 Sierra Nevada	6.2 WESTERN CORDILLERA	6 NORTHWESTERN FORESTED MOUNTAINS	2107.78	meters	Sierra Nevada	Sierra Nevada	39.0517	-120.257	c(-120.257471993122, 39.0516847795018)	-1.28728	-1.84557	-1.66425	-0.899966	-0.709718	0.00124547	0.0048096	0.00471828	0.00433533	0.00423979	1.17874	2378.66	2726.35	2854.8	3056.95	154.375	275.2	324.05	407.233	5.97583	-2.785	17.3725	7.30461	123.415	7.08333	-1.65	18.55	7.75574	109.493	7.55	-1.05	19	7.75709	103.136	8.17778
120054084	NA	NA	California	78k Eastern Klamath Low Elevation Forests	78 Klamath Mountains/California High North Coast Range	6.2 WESTERN CORDILLERA	6 NORTHWESTERN FORESTED MOUNTAINS	325.42	meters	Klamath Mountains	Klamath Mountains	40.8288	-122.273	c(-122.273254200203, 40.828832097376)	0.0910696	3.44032	3.09441	3.28014	2.78461	0.000666754	0.00263546	0.00280778	0.00271392	0.00296005	1.41124	6070.06	6439.3	6596.52	6823.93	936.417	1157.9	1245.4	1376.57	16.5781	6.155	28.8525	8.08982	48.8714	17.5667	7.15	30.25	8.55154	48.6805	18.0083	7.65	30.75	8.57217	47.627	18.6361
2775030	1663571	Lower Bucks Lake	California	5c Northern Sierra Upper Montane Forests	5 Sierra Nevada	6.2 WESTERN CORDILLERA	6 NORTHWESTERN FORESTED MOUNTAINS	1533.22	meters	Sierra Nevada	Sierra Nevada	39.9002	-121.219	c(-121.219157330436, 39.900217574173)	-1.27443	-1.7688	-1.73313	-0.817897	-0.678841	0.00126984	0.00491334	0.00489431	0.00443531	0.00436442	1.23984	3160.48	3487.3	3642.38	3862.97	410.155	607.7	664.15	748.867	8.41188	-1.475	20.17	7.77612	93.0349	9.43333	-0.65	21.55	8.26964	87.664	9.89167	-0.05	22.05	8.2995	84.0705	10.5083
2774140	1666091	Duck Lake	California	4f Low Southern Cascades Mixed Conifer Forest	4 Cascades	6.2 WESTERN CORDILLERA	6 NORTHWESTERN FORESTED MOUNTAINS	1603.83	meters	Cascades	Cascades - General	40.357	-120.997	c(-120.997124876418, 40.3570005623995)	-0.40506	-0.207295	0.186862	0.429406	0.229874	0.000835895	0.00414144	0.00394362	0.00382136	0.00392003	1.25001	3216.9	3564.9	3713.78	3930.13	436.475	641.6	699.6	781.733	8.48146	-2.0775	20.9675	8.22971	97.6671	9.56667	-1.15	22.45	8.74163	91.3759	10.0458	-0.45	22.95	8.7568	87.36	10.6639
8038665	262854	Long Lake	California	5c Northern Sierra Upper Montane Forests	5 Sierra Nevada	6.2 WESTERN CORDILLERA	6 NORTHWESTERN FORESTED MOUNTAINS	1999.1	meters	Sierra Nevada	Sierra Nevada	39.7	-120.681	c(-120.681195673421, 39.6999951110728)	-1.28773	-1.83918	-1.66977	-0.893354	-0.700054	0.00124384	0.0048178	0.00473239	0.00434339	0.00424611	1.17508	2433.76	2784.55	2917.65	3106.15	177.763	311.9	368.3	451.967	5.8425	-4.105	17.7075	7.81421	135.345	6.975	-3.35	19.15	8.28264	118.747	7.4625	-2.7	19.6	8.28466	111.491	8.1
8063051	1682874	Diggins Pond	California	5d Northern Sierra Mid-Montane Forests	5 Sierra Nevada	6.2 WESTERN CORDILLERA	6 NORTHWESTERN FORESTED MOUNTAINS	918.95	meters	Sierra Nevada	Sierra Nevada	39.369	-120.924	c(-120.924361377255, 39.3689670320845)	-1.2537	-1.65354	-1.837	-0.693996	-0.645455	0.00130991	0.00506955	0.00515976	0.00458624	0.00455946	1.33992	4844.07	5246	5413.52	5647.3	943.45	1222.3	1312.85	1446.07	13.225	4.22	23.9625	7.08438	53.7133	14.3083	5.15	25.35	7.56793	52.8918	14.775	5.75	25.8	7.56991	51.2853	15.4194
14991593	1664175	French Meadows Reservoir	California	5d Northern Sierra Mid-Montane Forests	5 Sierra Nevada	6.2 WESTERN CORDILLERA	6 NORTHWESTERN FORESTED MOUNTAINS	1592.46	meters	Sierra Nevada	Sierra Nevada	39.114	-120.442	c(-120.441520112928, 39.1139726014617)	-1.26901	-1.73974	-1.75951	-0.786324	-0.677397	0.00128052	0.00495296	0.00496173	0.00447377	0.00441782	1.26642	3521.08	3914	4083.57	4313.97	480.06	684	737.3	840.6	9.58208	0.785	20.7175	7.19823	75.455	10.6667	1.85	22.05	7.66181	71.8295	11.1333	2.45	22.45	7.66066	68.9299	11.7667
2772492	1666177	Domingo Lake	California	4e High Southern Cascades Montane Forest	4 Cascades	6.2 WESTERN CORDILLERA	6 NORTHWESTERN FORESTED MOUNTAINS	1772.82	meters	Cascades	Cascades - General	40.3966	-121.363	c(-121.363047886829, 40.3965775297652)	-0.401106	-0.237577	0.182368	0.43649	0.185196	0.000821716	0.00409906	0.00388856	0.00376077	0.00388565	1.22589	2868.14	3223.1	3361.53	3573.43	302.307	486	545.55	628.2	7.47063	-2.3175	19.655	7.89728	106.447	8.59167	-1.25	21.15	8.39095	97.6639	9.05833	-0.65	21.65	8.42707	93.2582	9.67222
14991599	1664177	Hell Hole Reservoir	California	5c Northern Sierra Upper Montane Forests	5 Sierra Nevada	6.2 WESTERN CORDILLERA	6 NORTHWESTERN FORESTED MOUNTAINS	1412.2	meters	Sierra Nevada	Sierra Nevada	39.0773	-120.39	c(-120.390215847942, 39.077310223504)	-1.26401	-1.71006	-1.78624	-0.754499	-0.667399	0.00129027	0.00499321	0.00503003	0.00451254	0.00446712	1.29073	3931.01	4325.6	4493.07	4723.77	618.32	818.1	882.3	1004.7	10.7194	1.9725	21.835	7.1858	67.2875	11.7917	3.05	23.05	7.62692	64.6806	12.2542	3.65	23.5	7.62202	62.2897	12.8889
8036741	1666495	Faggs Debris Pond	California	5c Northern Sierra Upper Montane Forests	5 Sierra Nevada	6.2 WESTERN CORDILLERA	6 NORTHWESTERN FORESTED MOUNTAINS	1664.59	meters	Sierra Nevada	Sierra Nevada	39.8409	-121.163	c(-121.163211309492, 39.8408859900637)	-1.27665	-1.78215	-1.72107	-0.832283	-0.681753	0.00126539	0.00489515	0.0048635	0.00441778	0.00434131	1.22883	3007.3	3340.9	3483.88	3702.4	344.175	531.3	586.2	669.367	7.94688	-1.7775	19.5125	7.64847	96.9145	8.98333	-0.95	20.85	8.12452	90.44	9.43333	-0.35	21.35	8.15368	86.6171	10.0528
8057621	1664741	Upper Salmon Lake	California	5c Northern Sierra Upper Montane Forests	5 Sierra Nevada	6.2 WESTERN CORDILLERA	6 NORTHWESTERN FORESTED MOUNTAINS	1982.6	meters	Sierra Nevada	Sierra Nevada	39.657	-120.652	c(-120.651797469086, 39.6569630173501)	-1.28764	-1.84022	-1.66886	-0.89444	-0.70144	0.00124409	0.00481644	0.00473006	0.00434206	0.00424498	1.17566	2424.6	2775.35	2908.45	3100.33	171.593	305.8	362.2	445.867	5.86313	-3.8975	17.62	7.71826	133.133	6.99167	-3.15	19.05	8.2036	117.334	7.47917	-2.5	19.5	8.20567	110.18	8.12222
8063003	260071	Feeley Lake	California	5c Northern Sierra Upper Montane Forests	5 Sierra Nevada	6.2 WESTERN CORDILLERA	6 NORTHWESTERN FORESTED MOUNTAINS	2050.53	meters	Sierra Nevada	Sierra Nevada	39.4003	-120.633	c(-120.63281314731, 39.4002782573203)	-1.28955	-1.85564	-1.65503	-0.910907	-0.70904	0.0012406	0.00479565	0.00469473	0.00432201	0.00422076	1.16683	2290.18	2634.55	2767.6	2964.57	115.493	220.1	273.5	357.2	5.54125	-3.5075	16.7825	7.31561	133.657	6.68333	-2.65	18.15	7.77716	116.367	7.17083	-2	18.6	7.78289	109.034	7.81667
14981154	1733848	Long Canyon Forebay	California	5h Central Sierra Lower Montane Forests	5 Sierra Nevada	6.2 WESTERN CORDILLERA	6 NORTHWESTERN FORESTED MOUNTAINS	1154.91	meters	Sierra Nevada	Sierra Nevada	38.7698	-120.584	c(-120.583750604849, 38.7698236561982)	-1.25778	-1.67525	-1.81749	-0.71733	-0.652026	0.00130218	0.00504027	0.00510988	0.00455781	0.00452278	1.32054	4470.44	4840.2	4997.62	5225.17	742.998	955.7	1043.15	1176.37	12.2027	3.705	22.5675	6.75072	55.4819	13.2	4.65	23.85	7.18806	54.455	13.6375	5.25	24.3	7.20299	52.8684	14.2639
2774148	1666105	Rice Lake	California	4f Low Southern Cascades Mixed Conifer Forest	4 Cascades	6.2 WESTERN CORDILLERA	6 NORTHWESTERN FORESTED MOUNTAINS	1602.16	meters	Cascades	Cascades - General	40.344	-120.991	c(-120.990753856493, 40.343955005676)	-0.405083	-0.207034	0.187	0.429399	0.23028	0.000835977	0.0041418	0.00394406	0.00382187	0.00392035	1.25015	3220.05	3571	3719.88	3936.23	438.397	644.6	702.6	785.767	8.4875	-2.0925	20.9875	8.2416	97.7417	9.58333	-1.15	22.45	8.75311	91.3368	10.0625	-0.45	22.95	8.76836	87.3298	10.6806
8026058	256274	Antelope Lake	California	5f Northeastern Sierra Mixed Conifer-Pine Forests	5 Sierra Nevada	6.2 WESTERN CORDILLERA	6 NORTHWESTERN FORESTED MOUNTAINS	1533.2	meters	Sierra Nevada	Sierra Nevada	40.183	-120.593	c(-120.592872294201, 40.1830496752224)	-1.27049	-1.74231	-1.75679	-0.789691	-0.663763	0.00127685	0.00494882	0.00495477	0.00446967	0.00440497	1.25766	3483.46	3824.5	3977.93	4191.67	612.07	818.5	890.4	991.667	9.19167	-2.21	22.1125	8.64993	94.7947	10.2667	-1.15	23.55	9.14776	89.1016	10.7625	-0.45	24	9.15469	85.239	11.375
8038669	256883	Big Bear Lake	California	5c Northern Sierra Upper Montane Forests	5 Sierra Nevada	6.2 WESTERN CORDILLERA	6 NORTHWESTERN FORESTED MOUNTAINS	1977.7	meters	Sierra Nevada	Sierra Nevada	39.6902	-120.669	c(-120.668765073029, 39.6902133838897)	-1.28799	-1.841	-1.66813	-0.895304	-0.700831	0.00124335	0.00481535	0.00472822	0.00434101	0.00424317	1.17385	2417.48	2766.15	2899.25	3088.75	171.985	305.8	362.2	445.867	5.79729	-4.0975	17.6325	7.78257	135.868	6.925	-3.35	19.05	8.26692	119.378	7.4125	-2.7	19.5	8.26892	112.037	8.05278
2775040	1666503	Grizzly Lake	California	5c Northern Sierra Upper Montane Forests	5 Sierra Nevada	6.2 WESTERN CORDILLERA	6 NORTHWESTERN FORESTED MOUNTAINS	1568.39	meters	Sierra Nevada	Sierra Nevada	39.8576	-121.219	c(-121.219217091905, 39.8575539618804)	-1.27632	-1.78039	-1.72268	-0.830371	-0.681865	0.00126612	0.00489758	0.0048676	0.00442011	0.00434463	1.2306	3027.5	3359	3503.47	3722.5	346.993	537.4	592.3	675.467	8.02125	-1.6575	19.535	7.60678	95.4964	9.05	-0.85	20.85	8.10051	89.5083	9.49583	-0.25	21.35	8.12721	85.763	10.1139
8063007	257999	Carr Lake	California	5c Northern Sierra Upper Montane Forests	5 Sierra Nevada	6.2 WESTERN CORDILLERA	6 NORTHWESTERN FORESTED MOUNTAINS	2032.23	meters	Sierra Nevada	Sierra Nevada	39.3997	-120.642	c(-120.641503319783, 39.3997432915175)	-1.2865	-1.83996	-1.66917	-0.89406	-0.705286	0.00124652	0.00481693	0.00473086	0.00434253	0.00424774	1.18162	2427.54	2781.25	2915.8	3124.62	149.595	272.1	330	416.2	6.08354	-2.9275	17.2875	7.29201	121.081	7.225	-1.95	18.65	7.74622	107.214	7.7125	-1.35	19.1	7.75433	100.939	8.36111
14996973	1663899	Stumpy Meadows Reservoir	California	5h Central Sierra Lower Montane Forests	5 Sierra Nevada	6.2 WESTERN CORDILLERA	6 NORTHWESTERN FORESTED MOUNTAINS	1300.06	meters	Sierra Nevada	Sierra Nevada	38.8993	-120.592	c(-120.592454555013, 38.899296353005)	-1.26248	-1.70154	-1.79384	-0.745478	-0.661979	0.0012931	0.00500466	0.00504946	0.00452352	0.00447975	1.29785	4055.52	4437.8	4598.82	4827.57	608.088	802.6	876.1	1003.67	11.0638	2.46	21.605	6.86382	62.2525	12.1	3.45	22.85	7.3158	60.4611	12.5458	4	23.3	7.32238	58.4369	13.175
14981126	268317	Toem Lake	California	5b Northern Sierra Subalpine Forests	5 Sierra Nevada	6.2 WESTERN CORDILLERA	6 NORTHWESTERN FORESTED MOUNTAINS	2328.35	meters	Sierra Nevada	Sierra Nevada	38.8403	-120.136	c(-120.136105567711, 38.8402870851655)	-1.29767	-1.89682	-1.61805	-0.955091	-0.721338	0.00122563	0.00474013	0.00460022	0.00426818	0.00415111	1.12907	1966.61	2273.1	2389.1	2556.55	61.9225	145.7	172.05	235.733	4.23708	-4.6825	15.715	7.36704	177.31	5.3	-3.65	16.95	7.77741	146.744	5.75417	-3	17.4	7.80211	136.407	6.36944
14991551	1663824	Lake Putt	California	5d Northern Sierra Mid-Montane Forests	5 Sierra Nevada	6.2 WESTERN CORDILLERA	6 NORTHWESTERN FORESTED MOUNTAINS	1633.54	meters	Sierra Nevada	Sierra Nevada	39.2895	-120.687	c(-120.687256717618, 39.2894616333437)	-1.27166	-1.75613	-1.74467	-0.80397	-0.681936	0.00127513	0.00493057	0.00492379	0.00445227	0.00439008	1.25309	3312.1	3703.1	3880.47	4118.5	398.408	607.5	663.85	760.9	8.98521	0.1275	19.9475	7.14651	79.9237	10.0917	1.15	21.35	7.64145	75.7204	10.5792	1.75	21.8	7.6448	72.4151	11.2333
2772494	257255	Blue Lake	California	4f Low Southern Cascades Mixed Conifer Forest	4 Cascades	6.2 WESTERN CORDILLERA	6 NORTHWESTERN FORESTED MOUNTAINS	1639.82	meters	Cascades	Cascades - General	40.3886	-121.299	c(-121.299224035986, 40.3886243028254)	-0.404619	-0.213481	0.184266	0.429019	0.22089	0.00083431	0.00413278	0.00393322	0.00381001	0.00391312	1.24731	3142.62	3493.9	3655.18	3875.77	401.575	605	664.55	747.2	8.36479	-1.5075	20.645	7.9701	95.8305	9.45833	-0.55	22.15	8.48394	89.698	9.92917	0.1	22.65	8.5149	85.9349	10.5444
8062943	1664747	Weaver Reservoir	California	5c Northern Sierra Upper Montane Forests	5 Sierra Nevada	6.2 WESTERN CORDILLERA	6 NORTHWESTERN FORESTED MOUNTAINS	1734.73	meters	Sierra Nevada	Sierra Nevada	39.4653	-120.658	c(-120.657667915374, 39.4652786533007)	-1.27703	-1.78682	-1.71703	-0.836944	-0.691555	0.00126486	0.00488903	0.00485316	0.0044121	0.00433855	1.22738	2956.15	3317.55	3488.6	3722.45	310.38	500.9	557.3	642	7.88521	-1.2225	19.1775	7.35006	93.7597	9.00833	-0.35	20.55	7.81461	86.7487	9.49167	0.3	21	7.81593	82.5585	10.1389
14981074	268525	Twin Lakes	California	5b Northern Sierra Subalpine Forests	5 Sierra Nevada	6.2 WESTERN CORDILLERA	6 NORTHWESTERN FORESTED MOUNTAINS	2435.34	meters	Sierra Nevada	Sierra Nevada	38.8698	-120.192	c(-120.191855826311, 38.8698346640006)	-1.30002	-1.90878	-1.60726	-0.96797	-0.723724	0.00122106	0.00472388	0.00457264	0.00425249	0.00413026	1.11767	1881.22	2181.5	2293	2454.78	44.95	117.8	144.15	200.833	3.86563	-4.985	15.2875	7.32932	194.238	4.94167	-3.85	16.45	7.73851	156.597	5.38333	-3.3	16.9	7.75724	145.045	5.99167
14981180	1663634	Twin Lakes Reservoir	California	5b Northern Sierra Subalpine Forests	5 Sierra Nevada	6.2 WESTERN CORDILLERA	6 NORTHWESTERN FORESTED MOUNTAINS	2378.17	meters	Sierra Nevada	Sierra Nevada	38.6985	-120.045	c(-120.045077130374, 38.6984986127602)	-1.2979	-1.89666	-1.61823	-0.954895	-0.722629	0.00122537	0.00474047	0.00460067	0.00426842	0.0041521	1.12833	1968.24	2263.9	2383	2553.55	64.8675	148.8	175.15	237.833	4.21292	-4.8675	15.7975	7.42016	179.822	5.26667	-3.85	17.05	7.79403	147.988	5.72917	-3.2	17.5	7.81889	137.335	6.34444
7964705	1664210	Lake Siskiyou	California	78k Eastern Klamath Low Elevation Forests	78 Klamath Mountains/California High North Coast Range	6.2 WESTERN CORDILLERA	6 NORTHWESTERN FORESTED MOUNTAINS	970.44	meters	Klamath Mountains	Klamath Mountains	41.2831	-122.34	c(-122.339719516271, 41.2830998509968)	0.0725085	3.38463	3.16584	3.20342	2.68281	0.000635564	0.00250457	0.0026137	0.00259453	0.00285409	1.33093	4422.07	4790.5	4965.38	5196.5	354.142	529	597.75	688.533	12.061	2.215	24.2875	7.8668	65.4656	13.0583	3.35	25.35	8.32559	63.7569	13.5417	3.95	26	8.40501	62.126	14.1778
166247978	268645	Upper Twin Lake	California	4e High Southern Cascades Montane Forest	4 Cascades	6.2 WESTERN CORDILLERA	6 NORTHWESTERN FORESTED MOUNTAINS	1995.49	meters	Cascades	Cascades - General	40.5019	-121.372	c(-121.371651293294, 40.5019391610572)	-0.394177	-0.280829	0.178925	0.449439	0.121028	0.000796868	0.00403854	0.00380831	0.00367263	0.00383625	1.18362	2433.93	2766.55	2896.65	3077.32	170.677	284.7	344.25	427.933	5.83333	-4.04	18.085	7.9239	137.487	6.91667	-3.05	19.45	8.43514	121.954	7.39167	-2.4	20	8.45704	114.868	8.01111
20310473	NA	NA	California	4f Low Southern Cascades Mixed Conifer Forest	4 Cascades	6.2 WESTERN CORDILLERA	6 NORTHWESTERN FORESTED MOUNTAINS	1884.33	meters	Cascades	Cascades - General	40.7687	-120.944	c(-120.944226638856, 40.7687323916601)	-0.397974	-0.249596	0.181634	0.44067	0.166984	0.000810484	0.00408224	0.00386608	0.00373581	0.00387162	1.20679	2740.55	3072.15	3202.35	3378.75	278.332	431.2	490.75	570.333	6.71354	-4.2375	19.4775	8.38216	126.403	7.74167	-3.15	20.75	8.88343	114.748	8.21667	-2.5	21.25	8.90752	108.754	8.825
[truncated: 27,962 more rows]
[truncated: 4 more columns]
